# Supplementary material for: Delayed motherhood and its determinants among women of reproductive age in five Sub-Saharan African Countries: A multilevel analysis of recent demographic and health surveys (2021–2023)
Source: PLoS One. 2025 Aug 14;20(8):e0326190. doi: 10.1371/journal.pone.0326190 (PMC12352848; doi:10.1371/journal.pone.0326190)
Supplement: S1 — (XLS) [file pone.0326190.s001.xls]

## Sheet: Sheet1
maternal_age	wealth	H_media_E	community_media_exposure	community_poverty	community_women_illitracy	Maternal_edu	First_married	First_sexual	Husband_occ	Maternal_res	Distance	Sex_household	Meternal_contreceptive	Husband_edu	M_Occupation
20-34	rich	yes	low	low	high	Secondar and above	18-49	18-49	Working	Rural	Not a big problem	Male	Ever used	Secondar and above	Working
20-34	poor	yes	low	low	high	Primary	18-49	15-17	Working	Urban	Big problem	Male	Not ever used	Primary	Not working
35-49	poor	no	low	low	high	Primary	15-17	0-14	Working	Urban	Big problem	Female	Not ever used	Primary	Not working
35-49	rich	yes	low	low	high	Secondar and above	18-49	15-17	Working	Rural	Not a big problem	Male	Not ever used	Secondar and above	Not working
20-34	rich	yes	low	low	high	Secondar and above	18-49	15-17	Working	Rural	Not a big problem	Male	Not ever used	Secondar and above	Working
20-34	rich	yes	low	low	high	Secondar and above	18-49	18-49	Working	Rural	Not a big problem	Male	Ever used	Secondar and above	Working
20-34	rich	yes	low	low	high	Secondar and above	15-17	15-17	Working	Rural	Not a big problem	Female	Ever used	Secondar and above	Working
20-34	rich	yes	low	low	high	Secondar and above	18-49	15-17	Not working	Rural	Not a big problem	Female	Not ever used	Secondar and above	Not working
20-34	rich	no	low	low	high	Secondar and above	18-49	18-49	Working	Rural	Not a big problem	Male	Ever used	Secondar and above	Working
20-34	poor	no	low	low	high	Primary	15-17	0-14	Working	Urban	Not a big problem	Male	Ever used	Primary	Working
20-34	rich	yes	low	low	high	Secondar and above	18-49	18-49	Working	Rural	Not a big problem	Male	Ever used	Primary	Not working
15-19	poor	no	low	low	high	Primary	18-49	18-49	Working	Urban	Big problem	Male	Not ever used	Primary	Not working
35-49	middle	yes	low	low	high	Secondar and above	18-49	15-17	Working	Urban	Not a big problem	Female	Ever used	Secondar and above	Not working
20-34	rich	yes	low	low	high	Secondar and above	15-17	0-14	Working	Urban	Not a big problem	Male	Not ever used	Secondar and above	Working
35-49	poor	no	low	low	high	Primary	18-49	15-17	Not working	Urban	Not a big problem	Female	Not ever used	No education	Working
35-49	poor	yes	low	low	high	Primary	18-49	15-17	Working	Urban	Big problem	Male	Not ever used	Primary	Not working
20-34	poor	no	low	low	high	Secondar and above	15-17	15-17	Working	Urban	Big problem	Male	Ever used	Primary	Working
20-34	rich	yes	low	low	high	Secondar and above	15-17	0-14	Not working	Rural	Not a big problem	Male	Ever used	Secondar and above	Working
15-19	poor	no	low	low	high	Primary	15-17	15-17	Working	Urban	Big problem	Male	Not ever used	Primary	Not working
35-49	poor	no	low	low	high	No education	18-49	0-14	Working	Urban	Not a big problem	Male	Ever used	Primary	Working
35-49	poor	no	low	low	high	No education	15-17	15-17	Working	Urban	Not a big problem	Male	Not ever used	Primary	Not working
20-34	poor	yes	low	low	high	Secondar and above	18-49	18-49	Working	Urban	Not a big problem	Male	Ever used	Primary	Working
35-49	poor	no	low	low	high	Primary	15-17	15-17	Working	Urban	Big problem	Male	Not ever used	Primary	Working
15-19	rich	yes	low	low	high	Secondar and above	15-17	15-17	Working	Rural	Not a big problem	Male	Not ever used	Primary	Not working
20-34	rich	yes	low	low	high	Secondar and above	18-49	15-17	Working	Rural	Not a big problem	Female	Ever used	Secondar and above	Not working
20-34	rich	yes	low	low	high	No education	18-49	18-49	Working	Rural	Big problem	Male	Not ever used	No education	Working
20-34	poor	no	low	low	high	Primary	18-49	15-17	Working	Urban	Big problem	Male	Ever used	Primary	Not working
20-34	rich	yes	low	low	high	Primary	15-17	18-49	Working	Rural	Not a big problem	Female	Not ever used	Primary	Not working
35-49	rich	yes	low	low	high	Secondar and above	18-49	15-17	Working	Rural	Not a big problem	Male	Ever used	Primary	Not working
20-34	rich	yes	low	low	high	Secondar and above	18-49	15-17	Working	Urban	Not a big problem	Male	Not ever used	Secondar and above	Not working
20-34	rich	yes	low	low	high	Primary	15-17	18-49	Working	Rural	Big problem	Male	Not ever used	Primary	Not working
20-34	rich	yes	low	low	high	Secondar and above	18-49	18-49	Working	Urban	Not a big problem	Male	Not ever used	Secondar and above	Not working
20-34	rich	no	high	high	high	Primary	18-49	0-14	Not working	Rural	Not a big problem	Female	Not ever used	Secondar and above	Working
20-34	rich	yes	high	high	high	Primary	18-49	15-17	Working	Rural	Big problem	Female	Ever used	Secondar and above	Working
35-49	poor	yes	high	high	high	Primary	18-49	0-14	Working	Urban	Not a big problem	Female	Not ever used	Secondar and above	Not working
20-34	rich	yes	high	high	high	Secondar and above	18-49	15-17	Working	Rural	Big problem	Female	Ever used	Secondar and above	Working
20-34	poor	yes	high	high	high	Primary	0-14	0-14	Working	Urban	Not a big problem	Male	Not ever used	Secondar and above	Not working
20-34	middle	yes	high	high	high	No education	0-14	15-17	Working	Rural	Not a big problem	Male	Ever used	No education	Working
20-34	rich	yes	high	high	high	Secondar and above	15-17	0-14	Working	Rural	Not a big problem	Male	Ever used	Secondar and above	Not working
20-34	rich	yes	high	high	high	Primary	18-49	15-17	Working	Rural	Not a big problem	Female	Not ever used	Primary	Working
20-34	rich	yes	high	high	high	Secondar and above	18-49	18-49	Working	Rural	Not a big problem	Male	Not ever used	Secondar and above	Working
20-34	rich	yes	high	high	high	Secondar and above	15-17	15-17	Working	Rural	Not a big problem	Female	Not ever used	Secondar and above	Working
15-19	rich	no	high	high	high	Secondar and above	15-17	0-14	Not working	Rural	Not a big problem	Male	Not ever used	Secondar and above	Working
20-34	rich	no	high	high	high	Primary	15-17	15-17	Working	Rural	Not a big problem	Male	Not ever used	Primary	Working
35-49	rich	yes	high	high	high	Primary	18-49	15-17	Working	Rural	Not a big problem	Male	Ever used	Secondar and above	Not working
35-49	middle	yes	high	high	high	Primary	18-49	0-14	Working	Rural	Not a big problem	Female	Not ever used	Primary	Not working
20-34	rich	no	high	high	high	Secondar and above	18-49	18-49	Working	Rural	Big problem	Male	Ever used	Primary	Working
20-34	rich	yes	high	high	high	No education	18-49	15-17	Not working	Rural	Big problem	Female	Not ever used	Secondar and above	Working
15-19	rich	yes	high	high	high	Primary	15-17	15-17	Working	Rural	Not a big problem	Male	Not ever used	Primary	Working
20-34	middle	yes	high	high	high	Secondar and above	15-17	18-49	Working	Urban	Not a big problem	Male	Not ever used	Secondar and above	Not working
35-49	poor	yes	high	high	high	No education	18-49	15-17	Working	Urban	Not a big problem	Female	Not ever used	No education	Not working
20-34	poor	yes	high	high	high	Secondar and above	18-49	18-49	Working	Urban	Not a big problem	Male	Ever used	Secondar and above	Not working
20-34	rich	yes	high	high	high	Secondar and above	18-49	15-17	Working	Urban	Not a big problem	Male	Not ever used	Primary	Working
35-49	rich	yes	high	high	high	Secondar and above	18-49	18-49	Working	Rural	Not a big problem	Male	Not ever used	Primary	Not working
20-34	rich	yes	high	high	high	Secondar and above	18-49	15-17	Not working	Rural	Not a big problem	Male	Not ever used	Secondar and above	Working
20-34	rich	yes	high	high	high	Primary	18-49	18-49	Working	Rural	Not a big problem	Male	Ever used	Primary	Not working
35-49	poor	yes	high	high	high	Secondar and above	18-49	18-49	Working	Urban	Not a big problem	Male	Not ever used	Secondar and above	Not working
20-34	rich	yes	high	high	high	Secondar and above	15-17	15-17	Working	Rural	Not a big problem	Female	Ever used	Secondar and above	Working
20-34	poor	yes	high	high	high	Primary	18-49	15-17	Working	Urban	Big problem	Male	Ever used	Secondar and above	Not working
20-34	rich	yes	high	high	high	Secondar and above	18-49	15-17	Working	Rural	Not a big problem	Male	Not ever used	Secondar and above	Not working
35-49	poor	yes	high	high	high	Secondar and above	18-49	15-17	Working	Urban	Not a big problem	Female	Not ever used	Secondar and above	Working
20-34	middle	yes	high	high	high	Primary	18-49	0-14	Working	Urban	Not a big problem	Male	Ever used	Secondar and above	Not working
35-49	poor	no	low	high	high	Primary	15-17	15-17	Working	Urban	Big problem	Male	Not ever used	Primary	Not working
35-49	middle	yes	low	high	high	Primary	18-49	0-14	Working	Urban	Big problem	Male	Not ever used	Primary	Not working
35-49	rich	yes	low	high	high	Secondar and above	18-49	18-49	Working	Rural	Big problem	Male	Not ever used	Secondar and above	Not working
20-34	rich	yes	low	high	high	Secondar and above	15-17	15-17	Working	Rural	Big problem	Female	Not ever used	Secondar and above	Not working
20-34	rich	yes	low	high	high	Secondar and above	18-49	15-17	Working	Rural	Not a big problem	Female	Not ever used	Secondar and above	Not working
20-34	rich	no	low	high	high	No education	18-49	15-17	Working	Rural	Not a big problem	Female	Not ever used	No education	Working
20-34	rich	yes	low	high	high	Secondar and above	18-49	0-14	Working	Rural	Not a big problem	Male	Not ever used	Secondar and above	Working
20-34	rich	yes	low	high	high	Secondar and above	15-17	15-17	Working	Rural	Not a big problem	Male	Not ever used	Secondar and above	Working
20-34	middle	yes	low	high	high	Primary	18-49	18-49	Working	Urban	Not a big problem	Male	Not ever used	Primary	Working
20-34	poor	no	low	high	high	No education	15-17	15-17	Working	Rural	Big problem	Male	Ever used	Secondar and above	Working
20-34	rich	no	low	high	high	No education	18-49	0-14	Working	Rural	Big problem	Male	Not ever used	Secondar and above	Working
20-34	rich	yes	low	high	high	Secondar and above	18-49	18-49	Not working	Rural	Big problem	Male	Ever used	Secondar and above	Not working
15-19	rich	yes	low	high	high	Secondar and above	15-17	15-17	Working	Urban	Not a big problem	Male	Not ever used	Primary	Working
20-34	rich	yes	low	high	high	Secondar and above	18-49	15-17	Working	Rural	Not a big problem	Male	Not ever used	Secondar and above	Working
20-34	rich	no	low	high	high	Primary	18-49	0-14	Working	Rural	Big problem	Male	Not ever used	No education	Working
35-49	rich	yes	low	high	high	Secondar and above	18-49	18-49	Working	Rural	Not a big problem	Male	Not ever used	Secondar and above	Not working
20-34	poor	yes	low	high	high	Primary	18-49	0-14	Working	Urban	Big problem	Male	Not ever used	Primary	Not working
35-49	rich	yes	low	high	high	Primary	18-49	18-49	Working	Rural	Big problem	Male	Ever used	Secondar and above	Not working
20-34	middle	no	low	high	high	Primary	18-49	15-17	Working	Urban	Not a big problem	Male	Ever used	Secondar and above	Working
35-49	poor	yes	low	high	high	Primary	15-17	15-17	Working	Urban	Not a big problem	Male	Ever used	Primary	Not working
35-49	rich	yes	low	high	high	Secondar and above	18-49	15-17	Working	Rural	Not a big problem	Male	Not ever used	Secondar and above	Not working
20-34	poor	no	low	high	high	No education	18-49	15-17	Working	Rural	Big problem	Male	Not ever used	Secondar and above	Working
35-49	rich	yes	low	high	high	Secondar and above	18-49	0-14	Working	Rural	Not a big problem	Male	Not ever used	Secondar and above	Not working
35-49	rich	yes	low	high	high	Secondar and above	18-49	0-14	Working	Rural	Not a big problem	Female	Not ever used	Secondar and above	Not working
20-34	poor	no	low	high	high	Primary	18-49	15-17	Working	Urban	Not a big problem	Male	Ever used	Primary	Not working
20-34	rich	yes	low	high	high	Secondar and above	15-17	0-14	Working	Rural	Big problem	Male	Not ever used	Secondar and above	Not working
20-34	rich	no	low	high	high	Secondar and above	0-14	0-14	Not working	Rural	Big problem	Male	Not ever used	No education	Working
20-34	middle	yes	low	high	high	No education	18-49	15-17	Not working	Rural	Big problem	Male	Ever used	No education	Working
20-34	poor	no	low	high	high	Primary	18-49	18-49	Working	Urban	Not a big problem	Male	Not ever used	Primary	Not working
20-34	poor	yes	low	high	high	Primary	18-49	0-14	Working	Urban	Big problem	Female	Not ever used	Primary	Not working
20-34	rich	yes	low	high	high	Secondar and above	15-17	0-14	Working	Rural	Not a big problem	Male	Not ever used	Secondar and above	Not working
20-34	poor	yes	low	high	high	Secondar and above	18-49	18-49	Working	Rural	Big problem	Male	Not ever used	Secondar and above	Not working
20-34	poor	no	low	high	high	Primary	18-49	18-49	Working	Urban	Not a big problem	Male	Ever used	Primary	Not working
35-49	middle	yes	low	high	high	Primary	18-49	0-14	Working	Rural	Not a big problem	Male	Ever used	Secondar and above	Working
35-49	rich	yes	low	high	high	No education	15-17	0-14	Not working	Rural	Not a big problem	Female	Ever used	Secondar and above	Working
20-34	poor	yes	low	high	high	Primary	18-49	15-17	Working	Urban	Not a big problem	Male	Not ever used	Primary	Working
20-34	poor	yes	low	high	high	Primary	18-49	18-49	Working	Urban	Big problem	Male	Ever used	Primary	Not working
35-49	poor	no	low	high	low	Primary	18-49	15-17	Not working	Urban	Not a big problem	Female	Ever used	Primary	Working
35-49	middle	yes	low	high	low	No education	18-49	15-17	Working	Urban	Not a big problem	Male	Ever used	No education	Working
35-49	middle	yes	low	high	low	Primary	18-49	15-17	Working	Urban	Big problem	Male	Not ever used	No education	Working
15-19	poor	no	low	high	low	Secondar and above	15-17	15-17	Working	Urban	Big problem	Male	Ever used	No education	Not working
20-34	poor	no	low	high	low	No education	15-17	15-17	Working	Urban	Not a big problem	Male	Not ever used	No education	Working
35-49	middle	yes	low	high	low	No education	15-17	0-14	Working	Urban	Big problem	Male	Not ever used	No education	Not working
35-49	poor	yes	low	high	low	No education	18-49	15-17	Working	Urban	Not a big problem	Male	Ever used	No education	Working
35-49	poor	yes	low	high	low	No education	15-17	18-49	Working	Urban	Not a big problem	Male	Not ever used	No education	Working
35-49	middle	yes	low	high	low	Primary	15-17	0-14	Working	Urban	Not a big problem	Male	Ever used	Primary	Working
20-34	poor	no	low	high	low	Secondar and above	15-17	18-49	Working	Urban	Not a big problem	Male	Not ever used	No education	Working
20-34	middle	no	low	high	low	No education	15-17	18-49	Working	Urban	Big problem	Male	Ever used	No education	Not working
20-34	middle	no	low	high	low	No education	15-17	15-17	Working	Urban	Not a big problem	Male	Ever used	No education	Working
20-34	middle	no	low	high	low	Secondar and above	15-17	0-14	Not working	Rural	Big problem	Female	Ever used	Secondar and above	Working
35-49	rich	yes	low	high	low	Primary	18-49	0-14	Working	Urban	Not a big problem	Male	Not ever used	Secondar and above	Working
20-34	poor	yes	low	high	low	No education	18-49	15-17	Working	Urban	Not a big problem	Male	Ever used	No education	Working
20-34	middle	yes	low	high	low	Primary	18-49	18-49	Working	Rural	Big problem	Male	Ever used	Primary	Working
20-34	rich	yes	low	high	low	Primary	18-49	15-17	Working	Urban	Not a big problem	Male	Not ever used	Secondar and above	Not working
20-34	poor	yes	low	high	low	Secondar and above	18-49	15-17	Working	Urban	Not a big problem	Male	Not ever used	Secondar and above	Working
20-34	rich	yes	low	high	low	Secondar and above	18-49	15-17	Working	Rural	Not a big problem	Male	Not ever used	Secondar and above	Working
35-49	rich	yes	low	high	low	No education	18-49	18-49	Working	Urban	Not a big problem	Male	Not ever used	Secondar and above	Not working
35-49	poor	yes	low	high	low	Primary	15-17	15-17	Working	Urban	Big problem	Male	Not ever used	No education	Not working
20-34	poor	no	low	high	low	No education	15-17	15-17	Working	Urban	Not a big problem	Male	Ever used	Primary	Not working
35-49	middle	yes	low	high	low	Secondar and above	18-49	0-14	Working	Urban	Not a big problem	Male	Not ever used	Primary	Not working
35-49	middle	yes	low	high	low	Primary	15-17	15-17	Working	Urban	Big problem	Female	Ever used	Secondar and above	Not working
35-49	poor	yes	low	high	low	No education	15-17	15-17	Working	Urban	Not a big problem	Male	Not ever used	No education	Working
20-34	rich	yes	low	high	low	Secondar and above	18-49	18-49	Working	Rural	Not a big problem	Female	Ever used	Secondar and above	Working
20-34	rich	yes	low	high	low	Secondar and above	18-49	18-49	Working	Rural	Big problem	Female	Not ever used	Secondar and above	Working
35-49	poor	no	low	high	low	No education	18-49	18-49	Working	Urban	Big problem	Male	Ever used	No education	Not working
20-34	middle	yes	low	high	low	Secondar and above	0-14	15-17	Working	Urban	Not a big problem	Male	Ever used	Secondar and above	Working
35-49	middle	yes	low	high	low	No education	15-17	15-17	Working	Urban	Not a big problem	Male	Ever used	No education	Not working
35-49	rich	yes	low	high	low	Primary	15-17	15-17	Working	Rural	Not a big problem	Male	Not ever used	Secondar and above	Working
35-49	rich	yes	low	high	low	Primary	18-49	18-49	Working	Rural	Not a big problem	Male	Not ever used	Primary	Working
20-34	rich	no	low	high	low	No education	15-17	15-17	Working	Rural	Not a big problem	Female	Ever used	Primary	Working
35-49	poor	no	low	high	low	Primary	18-49	0-14	Working	Urban	Not a big problem	Male	Ever used	No education	Working
20-34	poor	yes	low	high	low	No education	15-17	18-49	Working	Urban	Big problem	Male	Not ever used	Secondar and above	Not working
20-34	poor	yes	low	high	low	Primary	18-49	18-49	Working	Urban	Big problem	Female	Not ever used	No education	Not working
35-49	poor	no	low	high	low	No education	18-49	15-17	Working	Urban	Big problem	Male	Ever used	No education	Working
20-34	rich	yes	low	high	low	Secondar and above	15-17	15-17	Working	Rural	Big problem	Male	Ever used	Secondar and above	Working
20-34	poor	no	low	high	low	No education	15-17	15-17	Working	Urban	Not a big problem	Male	Not ever used	No education	Working
20-34	rich	yes	low	high	low	Secondar and above	18-49	15-17	Not working	Rural	Not a big problem	Male	Not ever used	Secondar and above	Working
15-19	rich	yes	low	high	low	Primary	15-17	15-17	Working	Rural	Not a big problem	Male	Not ever used	Secondar and above	Working
20-34	poor	no	low	high	low	Secondar and above	18-49	18-49	Working	Urban	Not a big problem	Male	Not ever used	Primary	Working
35-49	poor	no	low	high	low	No education	18-49	15-17	Working	Urban	Not a big problem	Male	Ever used	No education	Working
20-34	rich	yes	low	high	low	Primary	15-17	15-17	Not working	Rural	Big problem	Female	Not ever used	Secondar and above	Working
20-34	rich	yes	low	high	low	Secondar and above	18-49	0-14	Working	Rural	Not a big problem	Male	Not ever used	Secondar and above	Not working
35-49	rich	yes	low	high	low	Secondar and above	18-49	18-49	Working	Rural	Not a big problem	Male	Ever used	Primary	Not working
20-34	poor	no	low	high	low	No education	18-49	15-17	Working	Urban	Not a big problem	Male	Not ever used	No education	Working
35-49	rich	yes	low	high	low	No education	18-49	18-49	Working	Urban	Big problem	Male	Not ever used	No education	Not working
20-34	poor	yes	low	high	low	Secondar and above	18-49	15-17	Working	Urban	Big problem	Male	Not ever used	Secondar and above	Not working
35-49	middle	yes	low	high	low	No education	18-49	15-17	Working	Urban	Not a big problem	Male	Ever used	No education	Working
35-49	poor	no	low	high	low	No education	15-17	15-17	Working	Urban	Not a big problem	Male	Not ever used	No education	Working
20-34	poor	yes	low	high	low	No education	15-17	15-17	Working	Urban	Not a big problem	Male	Ever used	No education	Working
20-34	rich	yes	low	high	low	Primary	15-17	15-17	Working	Urban	Not a big problem	Male	Ever used	Primary	Not working
20-34	rich	yes	low	high	low	Secondar and above	15-17	0-14	Working	Rural	Not a big problem	Male	Ever used	Primary	Not working
20-34	middle	yes	low	high	low	No education	15-17	15-17	Working	Urban	Not a big problem	Male	Not ever used	No education	Working
35-49	poor	yes	low	high	low	Primary	18-49	15-17	Working	Urban	Big problem	Male	Ever used	Secondar and above	Not working
20-34	poor	no	low	high	low	No education	18-49	15-17	Working	Urban	Not a big problem	Male	Ever used	Primary	Working
20-34	poor	no	low	high	low	Primary	18-49	15-17	Working	Urban	Big problem	Male	Not ever used	Primary	Not working
20-34	middle	yes	low	high	low	Secondar and above	15-17	15-17	Working	Urban	Not a big problem	Male	Ever used	Secondar and above	Not working
15-19	poor	no	low	high	low	Primary	18-49	0-14	Working	Urban	Not a big problem	Male	Ever used	Primary	Not working
20-34	rich	yes	low	high	low	No education	18-49	15-17	Working	Urban	Not a big problem	Male	Ever used	No education	Not working
20-34	poor	yes	low	high	low	No education	18-49	18-49	Working	Urban	Big problem	Male	Not ever used	Primary	Working
20-34	middle	yes	low	high	low	Secondar and above	18-49	18-49	Working	Urban	Not a big problem	Male	Not ever used	Secondar and above	Working
20-34	middle	yes	low	high	low	No education	15-17	15-17	Working	Urban	Not a big problem	Male	Ever used	Primary	Working
20-34	middle	yes	low	high	low	No education	15-17	18-49	Working	Urban	Not a big problem	Male	Not ever used	Primary	Not working
35-49	poor	no	low	high	low	Primary	18-49	18-49	Not working	Urban	Big problem	Female	Ever used	No education	Not working
20-34	middle	yes	high	low	low	Secondar and above	18-49	15-17	Working	Urban	Big problem	Male	Ever used	Secondar and above	Not working
20-34	rich	yes	high	low	low	Secondar and above	15-17	0-14	Working	Rural	Big problem	Male	Not ever used	Secondar and above	Working
20-34	rich	yes	high	low	low	Secondar and above	18-49	18-49	Working	Urban	Not a big problem	Male	Ever used	No education	Working
20-34	poor	no	high	low	low	No education	18-49	0-14	Working	Urban	Not a big problem	Female	Not ever used	No education	Working
20-34	poor	yes	high	low	low	Secondar and above	18-49	0-14	Working	Urban	Big problem	Male	Ever used	Primary	Not working
35-49	rich	yes	high	low	low	Primary	18-49	18-49	Working	Urban	Not a big problem	Male	Ever used	Primary	Not working
20-34	middle	yes	high	low	low	Primary	15-17	15-17	Working	Urban	Big problem	Male	Ever used	Secondar and above	Not working
35-49	rich	no	high	low	low	No education	18-49	18-49	Working	Rural	Not a big problem	Male	Not ever used	Secondar and above	Working
20-34	rich	yes	high	low	low	Secondar and above	18-49	15-17	Working	Rural	Big problem	Male	Not ever used	Secondar and above	Working
35-49	poor	yes	high	low	low	Primary	0-14	18-49	Working	Urban	Big problem	Male	Not ever used	Secondar and above	Working
20-34	rich	yes	high	low	low	Secondar and above	18-49	18-49	Working	Rural	Not a big problem	Male	Ever used	Secondar and above	Working
35-49	poor	yes	high	low	low	No education	18-49	0-14	Working	Urban	Not a big problem	Male	Ever used	No education	Not working
20-34	poor	no	high	low	low	Primary	15-17	15-17	Working	Urban	Big problem	Male	Not ever used	No education	Working
35-49	rich	yes	high	low	low	No education	18-49	18-49	Working	Rural	Not a big problem	Male	Ever used	Secondar and above	Working
20-34	poor	yes	high	low	low	No education	18-49	15-17	Working	Urban	Big problem	Male	Not ever used	No education	Working
15-19	poor	yes	high	low	low	Primary	15-17	15-17	Working	Urban	Not a big problem	Male	Ever used	No education	Not working
35-49	rich	yes	high	low	low	Secondar and above	18-49	18-49	Working	Rural	Not a big problem	Male	Not ever used	Primary	Not working
20-34	middle	yes	high	low	low	Secondar and above	18-49	15-17	Working	Urban	Big problem	Male	Ever used	Secondar and above	Not working
35-49	poor	yes	high	low	low	No education	18-49	18-49	Working	Urban	Not a big problem	Male	Ever used	No education	Working
15-19	poor	no	high	low	low	No education	15-17	15-17	Working	Urban	Big problem	Male	Not ever used	No education	Working
35-49	poor	no	high	low	low	No education	18-49	15-17	Working	Urban	Not a big problem	Male	Ever used	No education	Working
20-34	rich	yes	high	low	low	Secondar and above	18-49	18-49	Not working	Rural	Not a big problem	Male	Ever used	Secondar and above	Working
35-49	poor	no	high	low	low	No education	18-49	18-49	Working	Urban	Not a big problem	Male	Not ever used	No education	Not working
35-49	rich	yes	high	low	low	Primary	18-49	0-14	Working	Rural	Not a big problem	Male	Not ever used	Primary	Working
20-34	middle	yes	high	low	low	Primary	18-49	15-17	Working	Urban	Not a big problem	Male	Not ever used	No education	Working
20-34	poor	no	high	low	low	No education	18-49	18-49	Working	Urban	Not a big problem	Male	Not ever used	No education	Working
35-49	poor	no	high	low	low	No education	18-49	15-17	Not working	Urban	Big problem	Male	Not ever used	Primary	Working
35-49	poor	yes	high	low	low	No education	15-17	18-49	Working	Urban	Not a big problem	Male	Not ever used	No education	Working
20-34	poor	yes	high	low	low	Primary	18-49	18-49	Working	Urban	Not a big problem	Male	Not ever used	No education	Working
20-34	rich	yes	high	low	low	Secondar and above	18-49	18-49	Working	Rural	Not a big problem	Male	Not ever used	Secondar and above	Not working
20-34	rich	yes	high	low	low	Primary	18-49	0-14	Not working	Rural	Big problem	Male	Not ever used	Primary	Working
20-34	rich	yes	high	low	low	Secondar and above	15-17	15-17	Working	Rural	Big problem	Male	Ever used	Secondar and above	Not working
20-34	rich	yes	high	low	low	Secondar and above	15-17	15-17	Working	Rural	Big problem	Male	Not ever used	Secondar and above	Working
20-34	poor	yes	high	low	low	No education	15-17	15-17	Working	Urban	Not a big problem	Male	Not ever used	No education	Working
35-49	poor	no	high	low	low	No education	18-49	18-49	Working	Urban	Big problem	Male	Not ever used	No education	Not working
20-34	poor	yes	high	low	low	No education	15-17	18-49	Working	Urban	Big problem	Male	Not ever used	No education	Not working
20-34	poor	no	high	low	low	No education	15-17	15-17	Working	Urban	Not a big problem	Male	Not ever used	No education	Working
35-49	rich	yes	high	low	low	No education	18-49	0-14	Working	Urban	Big problem	Male	Not ever used	Secondar and above	Not working
35-49	poor	yes	high	low	low	No education	18-49	15-17	Working	Urban	Big problem	Male	Ever used	Secondar and above	Not working
35-49	rich	yes	high	low	low	Secondar and above	18-49	15-17	Working	Rural	Not a big problem	Male	Ever used	Secondar and above	Not working
20-34	poor	yes	high	low	low	No education	18-49	15-17	Working	Urban	Big problem	Male	Not ever used	No education	Working
35-49	middle	yes	high	low	low	No education	18-49	15-17	Working	Urban	Not a big problem	Male	Not ever used	No education	Not working
35-49	poor	no	high	low	low	No education	18-49	15-17	Working	Urban	Big problem	Male	Not ever used	No education	Working
20-34	poor	no	high	low	low	No education	18-49	15-17	Working	Urban	Not a big problem	Male	Ever used	Primary	Working
20-34	middle	yes	high	low	low	Secondar and above	18-49	0-14	Working	Urban	Big problem	Male	Not ever used	Secondar and above	Not working
20-34	middle	yes	high	low	low	Primary	0-14	0-14	Working	Rural	Not a big problem	Male	Ever used	Secondar and above	Working
35-49	poor	no	high	low	low	No education	18-49	15-17	Working	Urban	Not a big problem	Male	Ever used	No education	Working
20-34	poor	no	high	low	low	No education	15-17	15-17	Working	Urban	Not a big problem	Male	Not ever used	No education	Working
20-34	rich	yes	high	low	low	Secondar and above	18-49	0-14	Working	Urban	Big problem	Male	Ever used	Primary	Not working
35-49	poor	no	high	low	low	No education	18-49	15-17	Working	Urban	Big problem	Male	Not ever used	No education	Not working
20-34	rich	yes	high	low	low	Primary	18-49	15-17	Not working	Rural	Not a big problem	Male	Ever used	Secondar and above	Working
20-34	rich	no	high	low	low	Secondar and above	0-14	0-14	Working	Rural	Big problem	Male	Not ever used	Secondar and above	Working
35-49	middle	no	high	low	low	Primary	18-49	15-17	Working	Urban	Not a big problem	Male	Not ever used	Primary	Not working
35-49	poor	yes	high	low	low	Primary	15-17	15-17	Not working	Urban	Not a big problem	Male	Not ever used	No education	Working
35-49	rich	no	high	low	low	No education	15-17	0-14	Working	Rural	Not a big problem	Male	Ever used	No education	Working
35-49	poor	no	high	low	low	Primary	18-49	15-17	Working	Urban	Not a big problem	Male	Not ever used	Primary	Not working
20-34	rich	yes	high	low	low	Secondar and above	18-49	18-49	Working	Rural	Big problem	Male	Ever used	Primary	Working
35-49	middle	yes	high	low	low	Primary	15-17	15-17	Working	Urban	Not a big problem	Male	Ever used	Primary	Not working
35-49	poor	no	high	low	low	No education	18-49	0-14	Working	Urban	Not a big problem	Male	Not ever used	No education	Not working
20-34	middle	yes	high	low	low	Secondar and above	18-49	0-14	Working	Urban	Not a big problem	Male	Ever used	Secondar and above	Not working
35-49	poor	no	high	low	low	No education	18-49	15-17	Not working	Urban	Big problem	Male	Not ever used	Primary	Working
35-49	poor	yes	high	low	low	No education	15-17	15-17	Working	Urban	Not a big problem	Male	Ever used	No education	Working
35-49	poor	yes	high	low	low	No education	0-14	0-14	Working	Urban	Not a big problem	Male	Ever used	No education	Working
35-49	rich	yes	high	low	low	Secondar and above	18-49	15-17	Not working	Rural	Not a big problem	Male	Ever used	Secondar and above	Not working
35-49	poor	yes	high	low	low	No education	18-49	18-49	Working	Urban	Not a big problem	Male	Ever used	No education	Working
20-34	poor	no	high	low	low	No education	18-49	18-49	Working	Urban	Not a big problem	Male	Not ever used	No education	Working
20-34	rich	yes	high	low	low	Secondar and above	18-49	18-49	Working	Rural	Not a big problem	Male	Ever used	Secondar and above	Working
35-49	poor	yes	high	low	low	No education	18-49	15-17	Working	Urban	Not a big problem	Male	Not ever used	No education	Working
35-49	poor	no	high	low	low	No education	18-49	18-49	Working	Urban	Not a big problem	Male	Ever used	No education	Working
20-34	rich	yes	high	low	low	Primary	18-49	15-17	Working	Rural	Big problem	Male	Not ever used	Primary	Not working
20-34	poor	yes	high	low	low	No education	0-14	18-49	Working	Urban	Not a big problem	Male	Not ever used	No education	Working
20-34	middle	yes	low	low	low	Secondar and above	18-49	15-17	Working	Rural	Not a big problem	Male	Not ever used	Secondar and above	Not working
20-34	rich	yes	low	low	low	Secondar and above	18-49	0-14	Working	Rural	Not a big problem	Male	Not ever used	Secondar and above	Not working
20-34	poor	yes	low	low	low	No education	0-14	15-17	Working	Urban	Big problem	Male	Ever used	No education	Working
20-34	poor	yes	low	low	low	Primary	18-49	15-17	Working	Urban	Big problem	Female	Ever used	No education	Not working
35-49	middle	yes	low	low	low	Secondar and above	18-49	18-49	Working	Rural	Not a big problem	Male	Not ever used	Secondar and above	Not working
20-34	rich	no	low	low	low	No education	0-14	0-14	Working	Rural	Not a big problem	Male	Not ever used	Primary	Not working
35-49	rich	yes	low	low	low	Primary	18-49	0-14	Not working	Rural	Not a big problem	Male	Ever used	Secondar and above	Not working
20-34	poor	yes	low	low	low	No education	15-17	15-17	Working	Urban	Not a big problem	Male	Not ever used	No education	Working
20-34	poor	no	low	low	low	Primary	15-17	15-17	Working	Urban	Big problem	Female	Ever used	No education	Not working
20-34	poor	yes	low	low	low	Secondar and above	18-49	18-49	Working	Rural	Not a big problem	Male	Ever used	Primary	Not working
35-49	rich	yes	low	low	low	Primary	18-49	15-17	Working	Rural	Not a big problem	Female	Not ever used	No education	Not working
20-34	poor	yes	low	low	low	Primary	15-17	15-17	Working	Urban	Not a big problem	Male	Ever used	Primary	Not working
35-49	middle	no	low	low	low	No education	15-17	15-17	Working	Urban	Not a big problem	Male	Not ever used	No education	Working
20-34	poor	no	low	low	low	No education	18-49	15-17	Working	Urban	Not a big problem	Male	Ever used	No education	Working
20-34	poor	no	low	low	low	Primary	18-49	0-14	Working	Urban	Not a big problem	Male	Ever used	No education	Not working
20-34	middle	yes	low	low	low	No education	0-14	0-14	Working	Rural	Not a big problem	Male	Ever used	Primary	Working
20-34	poor	yes	low	low	low	No education	0-14	0-14	Working	Urban	Not a big problem	Male	Ever used	No education	Not working
35-49	middle	yes	low	low	low	No education	18-49	18-49	Working	Rural	Not a big problem	Male	Not ever used	No education	Not working
20-34	rich	yes	low	low	low	Secondar and above	18-49	18-49	Working	Rural	Not a big problem	Male	Ever used	Secondar and above	Not working
35-49	poor	yes	low	low	low	No education	18-49	18-49	Working	Urban	Not a big problem	Male	Not ever used	No education	Working
15-19	rich	yes	low	low	low	No education	15-17	15-17	Not working	Rural	Big problem	Male	Not ever used	Primary	Working
20-34	rich	yes	low	low	low	Primary	18-49	15-17	Working	Rural	Big problem	Male	Ever used	No education	Not working
20-34	rich	yes	low	low	low	Primary	15-17	0-14	Working	Rural	Not a big problem	Male	Not ever used	Primary	Working
15-19	middle	yes	low	low	low	Primary	15-17	15-17	Working	Rural	Big problem	Female	Not ever used	Primary	Working
20-34	middle	yes	low	low	low	No education	15-17	15-17	Working	Urban	Not a big problem	Male	Ever used	No education	Working
15-19	rich	no	low	low	low	Primary	15-17	0-14	Working	Rural	Not a big problem	Female	Not ever used	Primary	Working
35-49	rich	yes	low	low	low	Primary	15-17	15-17	Not working	Rural	Big problem	Male	Ever used	Primary	Working
35-49	middle	yes	low	low	low	No education	18-49	18-49	Working	Urban	Not a big problem	Male	Not ever used	No education	Working
20-34	rich	yes	low	low	low	Primary	18-49	15-17	Working	Rural	Not a big problem	Male	Ever used	Primary	Not working
20-34	rich	yes	low	low	low	Secondar and above	18-49	18-49	Working	Rural	Not a big problem	Male	Not ever used	Secondar and above	Not working
20-34	middle	yes	low	low	low	No education	15-17	15-17	Working	Urban	Not a big problem	Male	Not ever used	No education	Working
20-34	middle	no	low	low	low	No education	18-49	18-49	Working	Urban	Not a big problem	Male	Not ever used	No education	Working
20-34	middle	no	low	low	low	No education	15-17	15-17	Working	Urban	Not a big problem	Male	Not ever used	No education	Working
35-49	rich	yes	low	low	low	Secondar and above	18-49	0-14	Working	Rural	Not a big problem	Male	Ever used	Secondar and above	Not working
35-49	poor	yes	low	low	low	No education	18-49	15-17	Working	Urban	Not a big problem	Male	Ever used	No education	Working
35-49	middle	yes	low	low	low	No education	18-49	18-49	Working	Urban	Not a big problem	Male	Ever used	No education	Working
35-49	middle	yes	low	low	low	No education	18-49	15-17	Working	Rural	Big problem	Female	Not ever used	Secondar and above	Not working
20-34	middle	yes	low	low	low	Primary	15-17	15-17	Working	Rural	Not a big problem	Male	Ever used	Primary	Working
20-34	middle	no	low	low	low	No education	15-17	0-14	Working	Rural	Not a big problem	Male	Not ever used	No education	Working
20-34	poor	yes	low	low	low	Primary	18-49	15-17	Working	Rural	Not a big problem	Male	Ever used	Primary	Not working
20-34	poor	yes	low	low	low	No education	0-14	18-49	Working	Urban	Not a big problem	Male	Ever used	No education	Working
20-34	middle	no	low	low	low	No education	15-17	18-49	Working	Urban	Not a big problem	Male	Ever used	No education	Working
20-34	rich	yes	low	low	low	Secondar and above	18-49	0-14	Working	Rural	Not a big problem	Male	Ever used	Secondar and above	Not working
35-49	middle	yes	low	low	low	No education	15-17	15-17	Working	Urban	Not a big problem	Male	Not ever used	No education	Working
35-49	rich	yes	low	low	low	No education	18-49	15-17	Working	Rural	Not a big problem	Male	Ever used	Secondar and above	Not working
20-34	middle	yes	low	low	low	Secondar and above	18-49	15-17	Working	Rural	Not a big problem	Male	Ever used	Primary	Not working
20-34	rich	yes	low	low	low	Primary	18-49	18-49	Working	Rural	Not a big problem	Female	Not ever used	Primary	Working
20-34	poor	yes	low	low	low	Primary	18-49	15-17	Working	Urban	Not a big problem	Male	Not ever used	No education	Working
20-34	middle	yes	low	low	low	Secondar and above	18-49	18-49	Working	Rural	Not a big problem	Female	Not ever used	No education	Not working
35-49	rich	yes	low	low	low	No education	15-17	15-17	Working	Urban	Not a big problem	Male	Not ever used	No education	Not working
20-34	poor	no	low	low	low	No education	15-17	0-14	Working	Urban	Not a big problem	Male	Ever used	Primary	Not working
20-34	poor	no	low	low	low	Primary	15-17	15-17	Not working	Urban	Big problem	Female	Not ever used	No education	Working
15-19	poor	no	low	low	low	No education	15-17	15-17	Working	Urban	Not a big problem	Male	Not ever used	Primary	Not working
20-34	poor	yes	low	low	low	No education	0-14	0-14	Working	Urban	Big problem	Male	Not ever used	No education	Not working
20-34	poor	no	low	low	low	Primary	18-49	18-49	Working	Rural	Not a big problem	Male	Not ever used	Primary	Working
20-34	poor	no	low	low	low	No education	15-17	15-17	Working	Urban	Big problem	Male	Not ever used	No education	Not working
20-34	middle	no	low	low	low	Primary	15-17	0-14	Working	Rural	Not a big problem	Male	Not ever used	Primary	Working
20-34	poor	no	low	low	low	Primary	0-14	15-17	Working	Urban	Not a big problem	Male	Not ever used	No education	Working
20-34	poor	no	low	low	low	No education	0-14	0-14	Working	Urban	Big problem	Male	Not ever used	No education	Working
35-49	poor	yes	low	low	low	No education	18-49	18-49	Working	Urban	Not a big problem	Male	Not ever used	No education	Not working
35-49	poor	yes	low	low	low	Primary	15-17	18-49	Working	Urban	Not a big problem	Male	Ever used	No education	Working
35-49	middle	yes	low	low	low	No education	18-49	0-14	Working	Rural	Not a big problem	Male	Not ever used	No education	Not working
20-34	poor	yes	low	low	low	No education	15-17	15-17	Working	Urban	Not a big problem	Male	Not ever used	No education	Working
20-34	middle	yes	low	low	low	No education	18-49	18-49	Working	Urban	Not a big problem	Male	Ever used	No education	Working
35-49	rich	yes	low	low	low	Primary	18-49	15-17	Working	Urban	Big problem	Male	Ever used	Primary	Not working
20-34	poor	no	low	low	low	No education	15-17	15-17	Working	Urban	Big problem	Male	Not ever used	No education	Not working
20-34	poor	no	low	low	low	No education	0-14	0-14	Not working	Urban	Big problem	Male	Not ever used	No education	Working
20-34	poor	yes	low	low	low	Primary	18-49	18-49	Working	Urban	Not a big problem	Male	Not ever used	No education	Working
20-34	poor	no	low	low	low	No education	15-17	15-17	Working	Rural	Big problem	Male	Not ever used	Primary	Working
20-34	poor	no	low	low	high	Primary	15-17	0-14	Working	Urban	Not a big problem	Male	Not ever used	Primary	Not working
35-49	poor	no	low	low	high	No education	18-49	18-49	Working	Urban	Not a big problem	Male	Not ever used	No education	Working
20-34	middle	yes	low	low	high	Primary	18-49	0-14	Working	Urban	Not a big problem	Male	Not ever used	Primary	Not working
20-34	middle	yes	low	low	high	Primary	18-49	0-14	Not working	Rural	Not a big problem	Male	Not ever used	Primary	Working
35-49	rich	no	low	low	high	Primary	18-49	0-14	Working	Urban	Not a big problem	Male	Not ever used	Secondar and above	Working
20-34	poor	no	low	low	high	No education	15-17	0-14	Working	Rural	Not a big problem	Female	Not ever used	No education	Not working
35-49	poor	no	low	low	high	No education	18-49	18-49	Working	Urban	Not a big problem	Male	Not ever used	No education	Working
20-34	rich	yes	low	low	high	Primary	15-17	18-49	Working	Urban	Not a big problem	Male	Not ever used	Primary	Working
35-49	poor	no	low	low	high	No education	18-49	18-49	Working	Urban	Not a big problem	Male	Ever used	No education	Working
20-34	rich	yes	low	low	high	Secondar and above	0-14	0-14	Working	Urban	Not a big problem	Male	Ever used	Secondar and above	Not working
35-49	poor	yes	low	low	high	Primary	18-49	15-17	Not working	Urban	Not a big problem	Male	Not ever used	Secondar and above	Not working
20-34	poor	yes	low	low	high	Primary	18-49	15-17	Working	Urban	Not a big problem	Male	Not ever used	No education	Working
20-34	rich	yes	low	low	high	Primary	15-17	15-17	Not working	Rural	Not a big problem	Male	Ever used	Primary	Working
35-49	rich	yes	low	low	high	Secondar and above	0-14	15-17	Working	Urban	Not a big problem	Male	Ever used	Secondar and above	Not working
20-34	poor	no	low	low	high	No education	18-49	15-17	Working	Urban	Not a big problem	Male	Ever used	No education	Not working
20-34	poor	yes	low	low	high	Primary	15-17	15-17	Working	Urban	Not a big problem	Female	Ever used	No education	Working
20-34	poor	no	low	low	high	Primary	15-17	0-14	Working	Urban	Not a big problem	Female	Ever used	Primary	Working
35-49	rich	yes	low	low	high	Primary	0-14	15-17	Working	Urban	Not a big problem	Male	Not ever used	Primary	Not working
20-34	rich	yes	low	low	high	Secondar and above	18-49	0-14	Working	Urban	Not a big problem	Male	Not ever used	Secondar and above	Not working
35-49	poor	no	low	low	high	No education	18-49	15-17	Not working	Urban	Not a big problem	Male	Not ever used	No education	Not working
20-34	poor	no	low	low	high	Primary	18-49	18-49	Working	Urban	Not a big problem	Male	Ever used	No education	Working
20-34	poor	yes	low	low	high	Primary	18-49	18-49	Working	Urban	Big problem	Male	Ever used	Secondar and above	Not working
35-49	middle	yes	low	low	high	Secondar and above	18-49	18-49	Working	Urban	Not a big problem	Male	Not ever used	No education	Not working
35-49	middle	yes	low	low	high	Primary	18-49	0-14	Not working	Urban	Not a big problem	Male	Ever used	Secondar and above	Not working
20-34	poor	no	low	low	high	No education	18-49	15-17	Working	Urban	Not a big problem	Male	Not ever used	No education	Working
20-34	middle	no	low	low	high	Primary	18-49	15-17	Working	Urban	Not a big problem	Male	Not ever used	Primary	Not working
20-34	middle	yes	low	low	high	Secondar and above	15-17	15-17	Working	Urban	Not a big problem	Male	Not ever used	Primary	Not working
20-34	rich	yes	low	low	high	Secondar and above	18-49	18-49	Not working	Rural	Not a big problem	Male	Ever used	Secondar and above	Working
35-49	rich	yes	low	low	high	Secondar and above	18-49	18-49	Working	Urban	Not a big problem	Male	Ever used	Primary	Not working
20-34	rich	yes	low	low	high	Secondar and above	18-49	18-49	Working	Urban	Not a big problem	Male	Ever used	Secondar and above	Not working
20-34	middle	yes	low	low	high	No education	0-14	15-17	Working	Rural	Not a big problem	Male	Not ever used	No education	Not working
15-19	middle	no	low	low	high	No education	15-17	0-14	Working	Rural	Not a big problem	Male	Not ever used	Primary	Not working
20-34	middle	yes	low	low	high	No education	15-17	0-14	Working	Rural	Not a big problem	Male	Not ever used	No education	Working
35-49	poor	no	low	low	high	No education	18-49	15-17	Working	Urban	Not a big problem	Male	Ever used	No education	Working
35-49	middle	yes	low	low	high	Primary	15-17	18-49	Working	Urban	Not a big problem	Male	Not ever used	Primary	Not working
35-49	poor	no	low	low	high	Primary	18-49	18-49	Working	Urban	Not a big problem	Male	Ever used	No education	Not working
20-34	poor	no	low	low	high	No education	15-17	15-17	Working	Urban	Not a big problem	Male	Ever used	Primary	Not working
35-49	rich	yes	low	low	high	Secondar and above	18-49	18-49	Working	Urban	Not a big problem	Male	Not ever used	Secondar and above	Not working
20-34	poor	yes	low	low	high	Secondar and above	15-17	15-17	Working	Urban	Not a big problem	Male	Ever used	Primary	Not working
35-49	poor	no	low	low	high	No education	18-49	18-49	Working	Urban	Not a big problem	Male	Ever used	No education	Working
15-19	rich	yes	low	low	high	Primary	15-17	0-14	Working	Rural	Not a big problem	Male	Not ever used	Primary	Working
20-34	rich	yes	low	low	high	Primary	18-49	18-49	Working	Urban	Not a big problem	Male	Not ever used	Secondar and above	Not working
20-34	poor	no	low	low	high	Primary	18-49	18-49	Working	Urban	Not a big problem	Male	Not ever used	Secondar and above	Working
20-34	rich	yes	low	low	high	Secondar and above	18-49	18-49	Working	Urban	Not a big problem	Male	Not ever used	Secondar and above	Not working
20-34	rich	yes	low	low	high	Secondar and above	15-17	0-14	Working	Rural	Not a big problem	Female	Ever used	Secondar and above	Working
35-49	middle	no	low	low	high	Primary	15-17	15-17	Working	Urban	Not a big problem	Male	Not ever used	Primary	Not working
35-49	middle	yes	low	low	low	Primary	18-49	18-49	Working	Rural	Not a big problem	Male	Not ever used	No education	Not working
20-34	rich	yes	low	low	low	Primary	15-17	0-14	Working	Rural	Big problem	Male	Not ever used	Primary	Working
20-34	middle	yes	low	low	low	Primary	15-17	0-14	Working	Urban	Big problem	Male	Ever used	No education	Not working
35-49	rich	yes	low	low	low	No education	18-49	0-14	Working	Rural	Not a big problem	Male	Ever used	Primary	Not working
20-34	poor	yes	low	low	low	Secondar and above	18-49	18-49	Working	Urban	Big problem	Male	Ever used	Secondar and above	Working
20-34	poor	no	low	low	low	No education	18-49	18-49	Working	Urban	Big problem	Male	Ever used	No education	Not working
20-34	poor	no	low	low	low	Primary	0-14	0-14	Working	Rural	Big problem	Male	Not ever used	Primary	Working
20-34	poor	no	low	low	low	Primary	18-49	18-49	Working	Urban	Not a big problem	Male	Ever used	Primary	Working
20-34	poor	no	low	low	low	Primary	15-17	15-17	Working	Rural	Big problem	Male	Not ever used	Primary	Working
35-49	poor	no	low	low	low	Primary	18-49	18-49	Working	Rural	Not a big problem	Female	Ever used	No education	Working
20-34	rich	yes	low	low	low	Primary	18-49	15-17	Working	Rural	Not a big problem	Female	Not ever used	Primary	Not working
20-34	rich	yes	low	low	low	Secondar and above	18-49	18-49	Working	Rural	Not a big problem	Female	Ever used	Primary	Not working
35-49	middle	yes	low	low	low	No education	18-49	15-17	Working	Urban	Big problem	Male	Not ever used	No education	Not working
20-34	poor	yes	low	low	low	Secondar and above	18-49	0-14	Working	Urban	Not a big problem	Male	Ever used	Secondar and above	Not working
35-49	poor	yes	low	low	low	Secondar and above	18-49	18-49	Working	Urban	Big problem	Male	Not ever used	No education	Not working
35-49	middle	yes	low	low	low	Primary	18-49	18-49	Working	Rural	Not a big problem	Male	Not ever used	Primary	Not working
20-34	poor	no	low	low	low	No education	15-17	15-17	Working	Urban	Not a big problem	Male	Not ever used	No education	Working
35-49	rich	yes	low	low	low	Primary	18-49	15-17	Working	Rural	Not a big problem	Male	Ever used	Secondar and above	Not working
20-34	poor	no	low	low	low	Primary	18-49	15-17	Working	Rural	Big problem	Male	Not ever used	Primary	Working
20-34	rich	yes	low	low	low	Primary	18-49	15-17	Working	Rural	Not a big problem	Male	Ever used	Secondar and above	Not working
20-34	poor	yes	low	low	low	Secondar and above	15-17	15-17	Working	Urban	Big problem	Male	Ever used	Primary	Not working
20-34	rich	yes	low	low	low	Primary	18-49	15-17	Working	Rural	Big problem	Male	Not ever used	Primary	Working
15-19	poor	yes	low	low	low	Primary	18-49	0-14	Working	Urban	Not a big problem	Male	Ever used	Primary	Not working
35-49	poor	no	low	low	low	No education	15-17	15-17	Working	Urban	Not a big problem	Male	Ever used	No education	Working
35-49	poor	no	low	low	low	No education	18-49	15-17	Working	Urban	Not a big problem	Male	Ever used	No education	Working
35-49	poor	no	low	low	low	No education	15-17	15-17	Working	Urban	Not a big problem	Male	Ever used	No education	Working
20-34	middle	yes	low	low	low	Secondar and above	18-49	15-17	Working	Urban	Big problem	Male	Ever used	Secondar and above	Not working
20-34	poor	no	low	low	low	Primary	15-17	0-14	Working	Rural	Big problem	Female	Ever used	Secondar and above	Working
20-34	poor	no	low	low	low	Secondar and above	15-17	18-49	Working	Urban	Not a big problem	Male	Ever used	No education	Working
35-49	poor	no	low	low	low	No education	15-17	15-17	Not working	Urban	Not a big problem	Male	Not ever used	No education	Working
20-34	poor	yes	low	low	low	No education	15-17	0-14	Working	Urban	Not a big problem	Male	Not ever used	No education	Not working
20-34	rich	yes	low	low	low	Primary	15-17	15-17	Working	Rural	Big problem	Male	Not ever used	Primary	Not working
20-34	poor	no	low	low	low	Primary	18-49	15-17	Working	Urban	Big problem	Male	Not ever used	No education	Working
20-34	middle	no	low	low	low	Secondar and above	15-17	18-49	Working	Urban	Big problem	Male	Ever used	Primary	Not working
20-34	middle	yes	low	low	low	Primary	18-49	0-14	Working	Urban	Big problem	Male	Not ever used	Secondar and above	Not working
20-34	rich	yes	low	low	low	Primary	15-17	0-14	Working	Rural	Big problem	Male	Not ever used	Primary	Working
20-34	poor	no	low	low	low	No education	15-17	15-17	Not working	Urban	Not a big problem	Male	Not ever used	No education	Working
20-34	poor	no	low	low	low	No education	0-14	15-17	Working	Urban	Big problem	Male	Not ever used	No education	Working
20-34	poor	yes	low	low	low	Secondar and above	18-49	18-49	Working	Urban	Not a big problem	Female	Ever used	Secondar and above	Working
20-34	rich	yes	low	low	low	Secondar and above	18-49	18-49	Working	Rural	Not a big problem	Female	Ever used	Secondar and above	Working
35-49	poor	yes	low	low	low	No education	18-49	0-14	Working	Urban	Big problem	Male	Ever used	No education	Not working
20-34	middle	no	low	low	low	No education	0-14	15-17	Working	Urban	Big problem	Male	Not ever used	No education	Not working
35-49	middle	no	low	low	low	Primary	15-17	0-14	Working	Rural	Not a big problem	Male	Not ever used	Primary	Not working
20-34	poor	no	low	low	low	Primary	0-14	0-14	Working	Rural	Big problem	Male	Not ever used	Secondar and above	Working
20-34	poor	no	low	low	low	Primary	0-14	15-17	Working	Rural	Big problem	Male	Not ever used	Secondar and above	Working
15-19	poor	no	low	low	low	No education	0-14	0-14	Working	Urban	Not a big problem	Male	Not ever used	No education	Working
35-49	rich	yes	low	low	low	Primary	15-17	0-14	Working	Rural	Not a big problem	Male	Not ever used	Primary	Not working
20-34	middle	yes	low	low	low	Secondar and above	18-49	18-49	Working	Urban	Not a big problem	Female	Not ever used	Secondar and above	Working
20-34	rich	yes	low	low	low	Secondar and above	15-17	0-14	Not working	Rural	Not a big problem	Female	Not ever used	Primary	Working
20-34	poor	yes	low	low	low	No education	18-49	15-17	Working	Urban	Not a big problem	Male	Not ever used	No education	Working
15-19	rich	yes	low	low	low	Primary	15-17	0-14	Working	Rural	Not a big problem	Male	Not ever used	Primary	Working
35-49	poor	no	low	low	low	No education	18-49	18-49	Working	Urban	Not a big problem	Male	Not ever used	Secondar and above	Working
20-34	poor	no	low	low	low	No education	18-49	15-17	Working	Urban	Not a big problem	Male	Ever used	No education	Working
35-49	poor	yes	low	low	low	No education	0-14	0-14	Working	Urban	Big problem	Male	Not ever used	No education	Not working
20-34	rich	no	low	low	low	Primary	0-14	0-14	Working	Rural	Big problem	Male	Not ever used	Primary	Working
35-49	middle	no	low	low	low	Primary	18-49	0-14	Working	Rural	Big problem	Female	Ever used	Primary	Working
20-34	poor	no	low	low	low	No education	15-17	15-17	Working	Urban	Not a big problem	Male	Not ever used	No education	Not working
20-34	poor	yes	low	low	low	Primary	15-17	0-14	Working	Rural	Big problem	Male	Not ever used	Primary	Working
35-49	poor	yes	low	low	low	No education	18-49	0-14	Working	Urban	Big problem	Female	Not ever used	No education	Not working
15-19	poor	no	low	low	low	Primary	15-17	15-17	Not working	Rural	Big problem	Male	Not ever used	Primary	Working
20-34	rich	yes	low	low	low	Primary	18-49	15-17	Working	Rural	Not a big problem	Male	Not ever used	Primary	Not working
15-19	middle	no	low	low	low	Primary	0-14	0-14	Working	Rural	Big problem	Female	Ever used	Primary	Not working
20-34	poor	yes	low	low	low	No education	18-49	15-17	Working	Urban	Big problem	Male	Not ever used	No education	Not working
35-49	poor	no	high	high	high	No education	0-14	0-14	Working	Rural	Big problem	Male	Ever used	No education	Working
20-34	poor	no	high	high	high	No education	18-49	15-17	Working	Rural	Not a big problem	Male	Ever used	No education	Working
35-49	rich	yes	high	high	high	Secondar and above	18-49	18-49	Working	Rural	Big problem	Male	Not ever used	Primary	Not working
20-34	poor	yes	high	high	high	No education	15-17	15-17	Working	Rural	Not a big problem	Male	Not ever used	No education	Working
20-34	rich	yes	high	high	high	Secondar and above	18-49	0-14	Working	Rural	Not a big problem	Male	Ever used	Secondar and above	Not working
20-34	rich	yes	high	high	high	Primary	15-17	0-14	Working	Rural	Not a big problem	Male	Not ever used	Primary	Working
35-49	middle	yes	high	high	high	Secondar and above	18-49	15-17	Not working	Rural	Big problem	Male	Not ever used	No education	Working
20-34	middle	yes	high	high	high	Secondar and above	15-17	15-17	Working	Rural	Not a big problem	Male	Ever used	Secondar and above	Not working
20-34	rich	no	high	high	high	Primary	18-49	15-17	Not working	Urban	Not a big problem	Male	Not ever used	Primary	Not working
15-19	middle	yes	high	high	high	Primary	18-49	15-17	Working	Rural	Big problem	Male	Not ever used	Primary	Working
20-34	rich	yes	high	high	high	Secondar and above	15-17	0-14	Working	Rural	Not a big problem	Male	Ever used	Secondar and above	Not working
35-49	middle	no	high	high	high	Primary	18-49	0-14	Working	Rural	Big problem	Male	Not ever used	Secondar and above	Working
35-49	rich	yes	high	high	high	Primary	18-49	15-17	Working	Urban	Not a big problem	Male	Not ever used	Primary	Not working
35-49	middle	yes	high	high	high	Primary	18-49	15-17	Working	Urban	Not a big problem	Male	Ever used	Primary	Working
20-34	middle	yes	high	high	high	Primary	15-17	0-14	Working	Rural	Not a big problem	Male	Ever used	Secondar and above	Working
20-34	middle	yes	high	high	high	Primary	18-49	0-14	Working	Rural	Not a big problem	Male	Ever used	Secondar and above	Working
35-49	poor	yes	high	high	high	Primary	18-49	15-17	Working	Rural	Not a big problem	Male	Not ever used	Primary	Not working
20-34	rich	yes	high	high	high	Secondar and above	18-49	18-49	Working	Rural	Not a big problem	Male	Ever used	Secondar and above	Not working
20-34	middle	yes	high	high	high	Secondar and above	0-14	15-17	Working	Rural	Big problem	Male	Not ever used	Primary	Not working
20-34	middle	yes	high	high	high	No education	15-17	15-17	Working	Rural	Not a big problem	Male	Not ever used	Primary	Working
35-49	rich	yes	high	high	high	Primary	0-14	0-14	Working	Rural	Big problem	Male	Not ever used	Primary	Working
35-49	middle	yes	high	high	high	Secondar and above	18-49	15-17	Working	Rural	Not a big problem	Male	Not ever used	Secondar and above	Not working
20-34	middle	yes	high	high	high	Secondar and above	18-49	18-49	Working	Rural	Big problem	Male	Ever used	Secondar and above	Working
35-49	rich	yes	high	high	high	No education	18-49	15-17	Working	Rural	Big problem	Male	Ever used	Secondar and above	Working
20-34	middle	yes	high	high	high	Primary	15-17	15-17	Working	Rural	Big problem	Male	Not ever used	Primary	Working
35-49	poor	yes	high	high	high	No education	18-49	15-17	Working	Rural	Not a big problem	Male	Not ever used	No education	Not working
20-34	rich	yes	high	high	high	Secondar and above	18-49	15-17	Working	Rural	Big problem	Male	Ever used	Primary	Working
35-49	poor	no	high	high	high	No education	18-49	15-17	Working	Urban	Not a big problem	Male	Ever used	No education	Not working
20-34	rich	no	high	high	high	Secondar and above	0-14	15-17	Working	Rural	Not a big problem	Female	Ever used	No education	Not working
20-34	rich	yes	high	high	high	Secondar and above	18-49	18-49	Working	Rural	Big problem	Male	Not ever used	No education	Working
35-49	rich	yes	high	high	high	Primary	15-17	18-49	Working	Rural	Not a big problem	Male	Ever used	Primary	Not working
20-34	rich	yes	high	high	high	Secondar and above	18-49	15-17	Not working	Urban	Not a big problem	Female	Ever used	Secondar and above	Not working
20-34	rich	yes	high	high	high	No education	15-17	15-17	Working	Rural	Not a big problem	Male	Not ever used	No education	Not working
35-49	middle	yes	high	high	high	Primary	18-49	0-14	Working	Rural	Not a big problem	Female	Not ever used	Primary	Not working
20-34	rich	yes	high	high	high	Primary	0-14	0-14	Not working	Rural	Big problem	Male	Not ever used	Primary	Working
20-34	rich	yes	high	high	high	No education	0-14	18-49	Working	Rural	Not a big problem	Male	Not ever used	No education	Working
20-34	rich	yes	high	high	high	Primary	18-49	0-14	Working	Rural	Not a big problem	Male	Not ever used	Primary	Working
35-49	rich	yes	high	high	high	Secondar and above	18-49	15-17	Working	Rural	Not a big problem	Male	Ever used	Primary	Not working
35-49	middle	no	high	high	high	Primary	18-49	18-49	Working	Rural	Not a big problem	Male	Ever used	No education	Not working
20-34	rich	yes	high	high	high	No education	18-49	18-49	Working	Rural	Not a big problem	Male	Not ever used	No education	Working
35-49	middle	yes	high	high	high	No education	18-49	15-17	Working	Rural	Big problem	Male	Not ever used	Primary	Not working
20-34	middle	yes	high	high	high	Primary	0-14	15-17	Working	Urban	Not a big problem	Male	Ever used	Primary	Not working
35-49	poor	yes	high	high	high	No education	0-14	0-14	Working	Rural	Not a big problem	Male	Ever used	Primary	Not working
35-49	middle	yes	high	high	high	No education	18-49	18-49	Working	Rural	Not a big problem	Male	Ever used	No education	Working
20-34	rich	yes	high	high	high	Primary	18-49	15-17	Working	Rural	Big problem	Male	Ever used	No education	Working
35-49	rich	yes	high	high	high	No education	15-17	18-49	Working	Rural	Big problem	Male	Not ever used	Primary	Not working
35-49	rich	yes	high	high	high	Secondar and above	18-49	15-17	Working	Rural	Not a big problem	Male	Ever used	Primary	Working
20-34	rich	no	high	high	high	No education	18-49	15-17	Working	Urban	Not a big problem	Male	Ever used	Secondar and above	Not working
20-34	middle	yes	high	high	high	No education	15-17	15-17	Working	Rural	Not a big problem	Male	Not ever used	Secondar and above	Working
15-19	poor	yes	high	high	high	Primary	15-17	0-14	Working	Rural	Big problem	Female	Not ever used	Secondar and above	Working
20-34	middle	yes	high	high	high	Primary	18-49	15-17	Working	Rural	Not a big problem	Male	Not ever used	Primary	Not working
35-49	middle	yes	high	high	high	Primary	15-17	0-14	Working	Rural	Big problem	Male	Not ever used	Primary	Working
20-34	poor	yes	high	high	high	Primary	15-17	15-17	Working	Urban	Not a big problem	Male	Not ever used	Primary	Not working
35-49	middle	no	high	high	high	Primary	18-49	0-14	Not working	Rural	Big problem	Male	Not ever used	Primary	Working
20-34	poor	yes	high	high	high	No education	15-17	15-17	Working	Rural	Not a big problem	Male	Not ever used	No education	Working
35-49	poor	no	high	high	high	No education	18-49	0-14	Working	Rural	Big problem	Male	Not ever used	Primary	Not working
20-34	poor	no	high	high	high	Secondar and above	18-49	0-14	Working	Rural	Big problem	Female	Not ever used	Secondar and above	Working
35-49	poor	yes	high	high	high	No education	18-49	18-49	Not working	Rural	Not a big problem	Male	Not ever used	No education	Working
35-49	rich	yes	high	high	high	No education	18-49	0-14	Working	Rural	Not a big problem	Male	Ever used	Primary	Not working
20-34	poor	no	high	high	high	Secondar and above	18-49	18-49	Working	Rural	Not a big problem	Male	Ever used	Primary	Not working
20-34	middle	no	high	high	high	Primary	15-17	0-14	Working	Rural	Big problem	Male	Not ever used	Secondar and above	Working
15-19	rich	yes	high	high	high	Primary	0-14	0-14	Working	Rural	Big problem	Male	Ever used	Secondar and above	Not working
20-34	rich	yes	high	high	high	Secondar and above	18-49	15-17	Working	Rural	Not a big problem	Male	Ever used	Secondar and above	Not working
20-34	rich	yes	high	high	high	Secondar and above	18-49	15-17	Working	Rural	Not a big problem	Female	Ever used	Secondar and above	Not working
20-34	rich	yes	high	high	high	Primary	18-49	15-17	Working	Rural	Not a big problem	Male	Ever used	No education	Working
35-49	rich	yes	high	high	high	No education	15-17	15-17	Working	Rural	Not a big problem	Female	Not ever used	No education	Not working
35-49	middle	yes	high	high	high	No education	15-17	15-17	Not working	Rural	Not a big problem	Male	Not ever used	No education	Not working
20-34	poor	no	high	high	high	Primary	15-17	15-17	Working	Urban	Not a big problem	Male	Not ever used	Secondar and above	Not working
20-34	middle	yes	high	high	high	No education	15-17	15-17	Not working	Rural	Not a big problem	Male	Not ever used	No education	Working
20-34	rich	yes	high	high	high	Secondar and above	18-49	15-17	Working	Rural	Big problem	Female	Not ever used	Secondar and above	Working
20-34	rich	yes	high	high	high	No education	18-49	18-49	Working	Rural	Not a big problem	Male	Ever used	Secondar and above	Working
20-34	poor	yes	high	high	high	Primary	18-49	0-14	Not working	Urban	Not a big problem	Male	Not ever used	Primary	Working
20-34	rich	yes	high	high	high	Secondar and above	18-49	18-49	Working	Rural	Not a big problem	Male	Ever used	Secondar and above	Not working
20-34	poor	no	low	high	high	Primary	15-17	15-17	Working	Rural	Big problem	Male	Ever used	Primary	Not working
20-34	rich	yes	low	high	high	Secondar and above	18-49	18-49	Working	Urban	Not a big problem	Male	Ever used	Secondar and above	Not working
20-34	poor	no	low	high	high	Primary	15-17	0-14	Working	Rural	Not a big problem	Female	Ever used	Secondar and above	Working
20-34	rich	yes	low	high	high	Secondar and above	18-49	18-49	Working	Rural	Big problem	Male	Not ever used	Secondar and above	Working
35-49	middle	yes	low	high	high	No education	15-17	15-17	Working	Rural	Not a big problem	Male	Not ever used	No education	Not working
20-34	poor	no	low	high	high	No education	0-14	0-14	Working	Urban	Big problem	Male	Not ever used	Primary	Not working
20-34	rich	no	low	high	high	Secondar and above	18-49	18-49	Working	Urban	Not a big problem	Male	Not ever used	Primary	Not working
20-34	middle	yes	low	high	high	No education	0-14	15-17	Working	Rural	Not a big problem	Male	Ever used	Secondar and above	Working
35-49	poor	yes	low	high	high	Primary	18-49	18-49	Working	Rural	Not a big problem	Male	Ever used	Primary	Working
20-34	rich	yes	low	high	high	Primary	18-49	15-17	Working	Rural	Not a big problem	Male	Ever used	Primary	Working
35-49	rich	yes	low	high	high	Secondar and above	18-49	15-17	Working	Rural	Not a big problem	Male	Ever used	Secondar and above	Not working
20-34	rich	yes	low	high	high	Primary	18-49	15-17	Working	Rural	Big problem	Male	Ever used	Primary	Not working
15-19	poor	yes	low	high	high	Primary	0-14	0-14	Working	Rural	Not a big problem	Male	Ever used	Secondar and above	Working
35-49	rich	yes	low	high	high	Secondar and above	18-49	18-49	Working	Rural	Not a big problem	Male	Ever used	Secondar and above	Working
20-34	rich	yes	low	high	high	No education	18-49	18-49	Working	Rural	Big problem	Male	Not ever used	Secondar and above	Not working
35-49	poor	yes	low	high	high	No education	18-49	15-17	Working	Rural	Not a big problem	Male	Ever used	No education	Working
20-34	rich	yes	low	high	high	Secondar and above	0-14	0-14	Not working	Rural	Big problem	Male	Ever used	Secondar and above	Working
15-19	poor	no	low	high	high	No education	15-17	15-17	Working	Urban	Not a big problem	Male	Not ever used	Primary	Not working
20-34	rich	no	low	high	high	Primary	18-49	0-14	Working	Rural	Not a big problem	Male	Ever used	Primary	Working
20-34	rich	yes	low	high	high	Secondar and above	15-17	15-17	Working	Rural	Not a big problem	Female	Ever used	No education	Working
20-34	rich	yes	low	high	high	Secondar and above	18-49	18-49	Working	Rural	Not a big problem	Male	Not ever used	Secondar and above	Not working
35-49	rich	yes	low	high	high	No education	18-49	15-17	Working	Rural	Not a big problem	Female	Ever used	Secondar and above	Not working
20-34	poor	yes	low	high	high	No education	0-14	18-49	Working	Rural	Not a big problem	Male	Not ever used	No education	Working
35-49	rich	yes	low	high	high	Primary	18-49	15-17	Working	Rural	Not a big problem	Male	Not ever used	No education	Not working
20-34	rich	yes	low	high	high	Primary	18-49	15-17	Working	Rural	Not a big problem	Male	Ever used	Secondar and above	Working
15-19	rich	yes	low	high	high	Secondar and above	15-17	15-17	Working	Rural	Not a big problem	Male	Not ever used	Primary	Working
20-34	rich	yes	low	high	high	Primary	15-17	15-17	Working	Rural	Big problem	Male	Not ever used	Secondar and above	Not working
35-49	middle	yes	low	high	high	No education	15-17	15-17	Working	Rural	Big problem	Male	Not ever used	No education	Working
35-49	rich	no	low	high	high	Primary	18-49	18-49	Working	Rural	Not a big problem	Male	Not ever used	Secondar and above	Not working
20-34	rich	yes	low	high	high	Secondar and above	18-49	18-49	Working	Rural	Not a big problem	Male	Ever used	Secondar and above	Not working
20-34	middle	yes	low	high	high	Primary	18-49	0-14	Working	Rural	Not a big problem	Male	Ever used	Secondar and above	Working
20-34	poor	yes	low	high	high	Secondar and above	18-49	18-49	Not working	Rural	Not a big problem	Male	Not ever used	No education	Not working
20-34	rich	yes	low	high	high	Secondar and above	18-49	18-49	Working	Rural	Not a big problem	Male	Ever used	Secondar and above	Not working
35-49	rich	yes	low	high	high	No education	18-49	15-17	Working	Rural	Not a big problem	Male	Not ever used	Secondar and above	Working
35-49	rich	yes	low	high	high	Secondar and above	18-49	18-49	Working	Rural	Not a big problem	Female	Ever used	Secondar and above	Not working
35-49	rich	yes	low	high	high	Secondar and above	18-49	18-49	Working	Urban	Not a big problem	Male	Not ever used	Primary	Working
15-19	middle	yes	low	high	high	Primary	15-17	15-17	Not working	Rural	Big problem	Male	Not ever used	Secondar and above	Working
20-34	poor	yes	low	high	high	No education	15-17	15-17	Working	Urban	Not a big problem	Male	Ever used	Primary	Not working
35-49	poor	no	low	high	high	Primary	18-49	15-17	Working	Urban	Not a big problem	Male	Not ever used	Primary	Not working
35-49	middle	no	low	high	high	No education	15-17	15-17	Working	Rural	Not a big problem	Female	Not ever used	No education	Not working
20-34	rich	yes	low	high	high	Secondar and above	18-49	18-49	Working	Rural	Not a big problem	Male	Not ever used	Secondar and above	Not working
20-34	rich	yes	low	high	high	Secondar and above	18-49	18-49	Working	Rural	Not a big problem	Male	Not ever used	Secondar and above	Working
35-49	middle	yes	low	high	high	Primary	15-17	15-17	Working	Urban	Not a big problem	Male	Not ever used	Primary	Not working
20-34	middle	no	low	high	high	No education	18-49	18-49	Working	Rural	Not a big problem	Male	Not ever used	Secondar and above	Working
35-49	middle	yes	low	high	high	No education	18-49	15-17	Working	Rural	Not a big problem	Male	Ever used	Primary	Working
20-34	rich	no	low	high	high	Primary	15-17	15-17	Working	Urban	Not a big problem	Male	Ever used	Primary	Working
35-49	middle	yes	low	high	high	Primary	18-49	15-17	Working	Urban	Not a big problem	Male	Ever used	Primary	Working
15-19	poor	no	low	high	high	No education	0-14	0-14	Working	Urban	Not a big problem	Male	Ever used	Primary	Working
20-34	middle	no	low	high	high	Primary	18-49	18-49	Working	Rural	Not a big problem	Male	Ever used	Primary	Working
35-49	rich	yes	low	high	high	Primary	18-49	18-49	Working	Rural	Big problem	Male	Not ever used	No education	Working
35-49	rich	yes	low	high	high	Secondar and above	18-49	18-49	Working	Rural	Not a big problem	Male	Ever used	Secondar and above	Not working
20-34	rich	yes	low	high	high	Secondar and above	18-49	18-49	Not working	Rural	Not a big problem	Male	Not ever used	Secondar and above	Working
35-49	rich	yes	low	high	high	Secondar and above	18-49	18-49	Working	Rural	Not a big problem	Male	Ever used	Secondar and above	Not working
20-34	middle	no	low	high	high	Secondar and above	15-17	15-17	Not working	Rural	Big problem	Male	Not ever used	Secondar and above	Working
20-34	poor	yes	low	high	high	Primary	18-49	18-49	Working	Rural	Not a big problem	Male	Not ever used	Primary	Working
35-49	rich	yes	low	high	high	Secondar and above	18-49	18-49	Working	Rural	Not a big problem	Female	Ever used	Secondar and above	Not working
35-49	poor	no	high	high	low	No education	15-17	15-17	Working	Urban	Not a big problem	Female	Not ever used	No education	Not working
35-49	rich	yes	high	high	low	Secondar and above	18-49	18-49	Working	Rural	Not a big problem	Female	Not ever used	Secondar and above	Not working
35-49	rich	yes	high	high	low	Secondar and above	18-49	15-17	Working	Rural	Big problem	Male	Not ever used	Secondar and above	Not working
20-34	rich	yes	high	high	low	Secondar and above	18-49	15-17	Working	Urban	Not a big problem	Male	Not ever used	Secondar and above	Not working
15-19	poor	no	high	high	low	Primary	0-14	0-14	Not working	Rural	Big problem	Male	Not ever used	Primary	Working
35-49	rich	yes	high	high	low	No education	15-17	15-17	Working	Urban	Not a big problem	Male	Not ever used	No education	Not working
20-34	middle	yes	high	high	low	Primary	0-14	0-14	Working	Rural	Big problem	Female	Not ever used	Primary	Not working
35-49	rich	yes	high	high	low	Primary	18-49	15-17	Working	Urban	Not a big problem	Male	Ever used	Secondar and above	Working
35-49	rich	yes	high	high	low	Secondar and above	18-49	18-49	Working	Rural	Not a big problem	Male	Ever used	Secondar and above	Not working
35-49	middle	yes	high	high	low	Primary	15-17	15-17	Working	Urban	Not a big problem	Male	Ever used	Primary	Not working
35-49	poor	no	high	high	low	Primary	18-49	0-14	Working	Rural	Big problem	Female	Not ever used	Primary	Working
35-49	rich	yes	high	high	low	Primary	15-17	18-49	Working	Urban	Not a big problem	Male	Not ever used	Primary	Not working
35-49	rich	yes	high	high	low	Secondar and above	18-49	18-49	Working	Rural	Not a big problem	Female	Not ever used	Secondar and above	Not working
35-49	middle	yes	high	high	low	No education	18-49	18-49	Working	Urban	Not a big problem	Male	Not ever used	No education	Not working
20-34	poor	yes	high	high	low	Secondar and above	15-17	18-49	Working	Urban	Not a big problem	Male	Not ever used	No education	Not working
20-34	poor	yes	high	high	low	Primary	0-14	0-14	Working	Rural	Big problem	Male	Not ever used	Primary	Working
15-19	poor	no	high	high	low	Primary	15-17	0-14	Working	Rural	Big problem	Male	Not ever used	Primary	Not working
20-34	poor	no	high	high	low	Primary	18-49	15-17	Working	Urban	Big problem	Male	Ever used	Primary	Not working
20-34	poor	yes	high	high	low	Primary	18-49	18-49	Working	Urban	Not a big problem	Male	Ever used	No education	Not working
35-49	middle	yes	high	high	low	No education	18-49	18-49	Working	Urban	Not a big problem	Male	Ever used	No education	Not working
20-34	rich	yes	high	high	low	Secondar and above	18-49	15-17	Working	Rural	Big problem	Female	Not ever used	Secondar and above	Not working
35-49	poor	no	high	high	low	No education	18-49	0-14	Working	Urban	Not a big problem	Male	Not ever used	No education	Not working
35-49	rich	yes	high	high	low	Primary	15-17	15-17	Working	Urban	Not a big problem	Male	Not ever used	Primary	Not working
35-49	middle	yes	high	high	low	No education	18-49	18-49	Working	Urban	Not a big problem	Male	Not ever used	No education	Not working
35-49	poor	no	high	high	low	No education	18-49	0-14	Working	Rural	Big problem	Male	Not ever used	Primary	Not working
20-34	poor	no	high	high	low	No education	15-17	0-14	Working	Rural	Not a big problem	Male	Not ever used	Primary	Working
35-49	rich	yes	high	high	low	Primary	18-49	18-49	Working	Urban	Big problem	Male	Not ever used	Primary	Not working
20-34	poor	no	high	high	low	No education	15-17	15-17	Working	Urban	Not a big problem	Male	Not ever used	Primary	Not working
20-34	rich	no	high	high	low	No education	18-49	15-17	Working	Urban	Not a big problem	Male	Not ever used	No education	Not working
35-49	rich	yes	high	high	low	Secondar and above	18-49	18-49	Working	Rural	Not a big problem	Female	Ever used	Primary	Working
20-34	poor	yes	high	high	low	Primary	15-17	15-17	Not working	Rural	Big problem	Male	Not ever used	Primary	Working
20-34	middle	yes	high	high	low	No education	18-49	15-17	Working	Urban	Not a big problem	Male	Not ever used	No education	Not working
20-34	rich	yes	high	high	low	No education	18-49	18-49	Working	Urban	Not a big problem	Male	Not ever used	No education	Not working
20-34	poor	no	high	high	low	No education	15-17	15-17	Working	Rural	Big problem	Female	Not ever used	No education	Working
20-34	middle	yes	high	high	low	Secondar and above	15-17	15-17	Working	Urban	Not a big problem	Male	Not ever used	Primary	Not working
20-34	poor	yes	high	high	low	No education	0-14	0-14	Working	Urban	Not a big problem	Male	Ever used	Primary	Not working
35-49	poor	yes	high	high	low	Secondar and above	15-17	0-14	Working	Rural	Big problem	Male	Not ever used	Primary	Working
20-34	poor	no	high	high	low	Secondar and above	0-14	15-17	Working	Urban	Big problem	Male	Ever used	Primary	Not working
20-34	poor	yes	high	high	low	No education	18-49	15-17	Working	Urban	Not a big problem	Male	Ever used	No education	Not working
20-34	rich	yes	high	high	low	Secondar and above	18-49	18-49	Working	Urban	Not a big problem	Male	Not ever used	Secondar and above	Not working
35-49	rich	yes	high	high	low	No education	18-49	18-49	Working	Rural	Not a big problem	Male	Not ever used	Secondar and above	Working
20-34	middle	yes	high	high	low	No education	18-49	18-49	Working	Urban	Big problem	Male	Ever used	No education	Working
15-19	rich	yes	high	high	low	Primary	18-49	15-17	Working	Urban	Not a big problem	Male	Not ever used	Primary	Working
20-34	rich	yes	high	high	low	Secondar and above	15-17	15-17	Working	Rural	Not a big problem	Male	Ever used	Secondar and above	Working
35-49	middle	yes	high	high	low	No education	18-49	18-49	Working	Urban	Not a big problem	Male	Not ever used	No education	Not working
20-34	rich	yes	high	high	low	Secondar and above	18-49	18-49	Working	Rural	Big problem	Male	Ever used	Secondar and above	Working
20-34	rich	yes	high	high	low	Primary	18-49	18-49	Working	Urban	Not a big problem	Male	Ever used	Secondar and above	Not working
20-34	poor	yes	high	high	low	Primary	15-17	0-14	Working	Rural	Big problem	Male	Not ever used	No education	Working
20-34	poor	no	high	high	low	Primary	15-17	15-17	Working	Rural	Big problem	Male	Not ever used	Primary	Working
20-34	rich	yes	high	high	low	Primary	18-49	15-17	Working	Rural	Not a big problem	Male	Ever used	Secondar and above	Not working
20-34	rich	yes	high	high	low	Primary	0-14	0-14	Working	Urban	Not a big problem	Male	Ever used	Secondar and above	Working
20-34	poor	yes	high	high	low	Primary	0-14	18-49	Working	Rural	Not a big problem	Male	Ever used	Primary	Working
35-49	poor	yes	high	high	low	No education	15-17	0-14	Working	Rural	Big problem	Male	Ever used	Primary	Not working
20-34	poor	no	high	high	low	Primary	0-14	0-14	Working	Rural	Big problem	Female	Ever used	Primary	Not working
20-34	rich	yes	high	high	low	No education	0-14	0-14	Working	Urban	Not a big problem	Male	Ever used	Primary	Working
20-34	poor	yes	high	high	low	No education	0-14	0-14	Working	Rural	Big problem	Male	Not ever used	Primary	Working
35-49	middle	yes	high	high	low	Primary	0-14	0-14	Working	Urban	Not a big problem	Male	Ever used	Primary	Not working
35-49	poor	no	high	high	low	Primary	18-49	0-14	Working	Rural	Big problem	Male	Ever used	Primary	Not working
20-34	poor	yes	high	high	low	Primary	18-49	18-49	Working	Rural	Big problem	Male	Not ever used	Primary	Working
20-34	rich	yes	high	high	low	Secondar and above	18-49	15-17	Working	Urban	Not a big problem	Female	Ever used	Secondar and above	Not working
20-34	rich	yes	high	high	low	Secondar and above	18-49	18-49	Working	Urban	Not a big problem	Male	Not ever used	Primary	Not working
35-49	middle	yes	high	high	low	Primary	18-49	15-17	Working	Rural	Not a big problem	Female	Not ever used	Secondar and above	Not working
20-34	middle	no	high	high	low	Primary	15-17	15-17	Working	Rural	Not a big problem	Female	Ever used	Primary	Working
35-49	rich	yes	high	high	low	Primary	18-49	18-49	Working	Rural	Not a big problem	Male	Ever used	Primary	Not working
35-49	poor	no	high	high	low	No education	0-14	0-14	Working	Rural	Big problem	Male	Not ever used	Primary	Working
20-34	poor	yes	high	high	low	Primary	18-49	15-17	Working	Urban	Big problem	Male	Ever used	Primary	Not working
20-34	middle	yes	high	high	low	Primary	15-17	15-17	Working	Urban	Not a big problem	Male	Ever used	Secondar and above	Not working
20-34	rich	yes	high	high	low	Secondar and above	18-49	18-49	Working	Rural	Big problem	Female	Ever used	Secondar and above	Not working
35-49	poor	yes	high	high	low	No education	15-17	15-17	Working	Urban	Big problem	Male	Not ever used	No education	Not working
20-34	middle	no	high	high	low	No education	15-17	15-17	Working	Urban	Big problem	Male	Ever used	No education	Not working
35-49	rich	yes	high	high	low	No education	18-49	15-17	Working	Urban	Big problem	Male	Not ever used	No education	Not working
20-34	middle	yes	high	high	low	No education	18-49	15-17	Working	Urban	Big problem	Male	Ever used	Primary	Not working
20-34	middle	no	high	high	low	No education	15-17	15-17	Working	Urban	Big problem	Male	Ever used	No education	Not working
20-34	middle	no	high	high	low	No education	18-49	18-49	Working	Urban	Big problem	Male	Not ever used	No education	Not working
35-49	middle	no	high	high	low	No education	15-17	15-17	Working	Urban	Big problem	Male	Not ever used	No education	Working
35-49	middle	no	high	high	low	No education	18-49	15-17	Working	Urban	Big problem	Male	Ever used	No education	Not working
20-34	middle	yes	high	high	low	No education	18-49	18-49	Working	Urban	Big problem	Male	Not ever used	No education	Not working
35-49	rich	no	high	high	low	No education	18-49	18-49	Working	Urban	Not a big problem	Male	Ever used	No education	Working
35-49	rich	yes	high	high	low	Secondar and above	18-49	18-49	Working	Rural	Not a big problem	Female	Not ever used	Secondar and above	Not working
20-34	rich	yes	high	high	low	No education	18-49	18-49	Working	Rural	Big problem	Male	Not ever used	Secondar and above	Working
20-34	rich	yes	high	high	low	Primary	15-17	15-17	Working	Urban	Not a big problem	Male	Not ever used	Secondar and above	Not working
20-34	middle	yes	high	high	low	No education	18-49	18-49	Working	Urban	Big problem	Male	Not ever used	Secondar and above	Not working
35-49	middle	yes	high	high	low	No education	15-17	15-17	Working	Urban	Big problem	Male	Not ever used	No education	Not working
35-49	rich	yes	high	high	low	Secondar and above	18-49	18-49	Not working	Rural	Not a big problem	Male	Not ever used	Secondar and above	Working
35-49	rich	no	high	high	low	No education	15-17	15-17	Working	Urban	Not a big problem	Male	Ever used	No education	Working
20-34	poor	yes	high	high	low	No education	15-17	15-17	Working	Urban	Big problem	Male	Not ever used	No education	Not working
20-34	rich	yes	high	high	low	Secondar and above	18-49	18-49	Working	Rural	Not a big problem	Male	Not ever used	Secondar and above	Not working
20-34	middle	yes	high	high	low	No education	0-14	15-17	Working	Urban	Big problem	Male	Not ever used	No education	Not working
35-49	rich	yes	high	high	low	Secondar and above	18-49	0-14	Working	Rural	Big problem	Male	Ever used	Secondar and above	Not working
20-34	rich	yes	high	high	low	No education	18-49	18-49	Not working	Rural	Not a big problem	Male	Not ever used	Secondar and above	Working
35-49	rich	yes	high	high	low	No education	18-49	0-14	Working	Rural	Not a big problem	Male	Not ever used	Primary	Not working
20-34	middle	no	high	high	low	Primary	18-49	15-17	Working	Rural	Not a big problem	Male	Not ever used	Secondar and above	Working
20-34	poor	no	high	high	low	Primary	0-14	0-14	Working	Urban	Not a big problem	Male	Not ever used	Secondar and above	Not working
35-49	poor	yes	high	high	low	Primary	18-49	18-49	Working	Rural	Big problem	Female	Ever used	Primary	Working
20-34	middle	yes	high	high	low	No education	18-49	15-17	Working	Urban	Big problem	Male	Ever used	Secondar and above	Not working
35-49	rich	yes	high	high	low	Primary	0-14	0-14	Not working	Rural	Not a big problem	Male	Not ever used	Primary	Working
20-34	rich	yes	high	high	low	Primary	15-17	0-14	Working	Rural	Not a big problem	Male	Ever used	Primary	Working
20-34	middle	no	high	high	low	Primary	18-49	18-49	Working	Urban	Not a big problem	Male	Ever used	No education	Working
15-19	rich	yes	high	high	low	No education	15-17	15-17	Working	Urban	Big problem	Male	Not ever used	No education	Working
20-34	rich	no	high	high	low	Secondar and above	18-49	15-17	Not working	Rural	Not a big problem	Male	Not ever used	Secondar and above	Working
20-34	poor	yes	high	high	low	Primary	18-49	15-17	Working	Urban	Big problem	Male	Ever used	No education	Not working
15-19	poor	no	high	high	low	No education	0-14	0-14	Working	Urban	Big problem	Male	Not ever used	No education	Not working
20-34	rich	yes	high	high	low	Secondar and above	18-49	18-49	Working	Rural	Big problem	Male	Not ever used	Secondar and above	Working
35-49	rich	yes	high	high	low	Secondar and above	18-49	18-49	Working	Rural	Not a big problem	Male	Ever used	Secondar and above	Not working
35-49	rich	yes	high	high	low	Primary	18-49	15-17	Not working	Rural	Big problem	Male	Not ever used	No education	Working
20-34	rich	yes	high	high	low	No education	18-49	15-17	Working	Urban	Big problem	Male	Not ever used	Primary	Not working
20-34	rich	yes	high	high	low	Secondar and above	15-17	0-14	Not working	Rural	Not a big problem	Female	Ever used	Secondar and above	Working
20-34	rich	yes	high	high	low	No education	18-49	15-17	Working	Rural	Big problem	Male	Ever used	Secondar and above	Working
20-34	rich	yes	high	high	low	No education	18-49	18-49	Working	Urban	Not a big problem	Male	Not ever used	Primary	Not working
20-34	middle	no	high	high	low	No education	15-17	15-17	Working	Urban	Not a big problem	Male	Not ever used	Secondar and above	Working
35-49	middle	yes	high	high	low	No education	18-49	15-17	Working	Urban	Big problem	Male	Ever used	No education	Not working
20-34	rich	yes	high	high	low	No education	18-49	18-49	Working	Urban	Big problem	Male	Not ever used	No education	Working
35-49	rich	yes	high	high	low	Secondar and above	15-17	15-17	Working	Rural	Not a big problem	Female	Not ever used	Secondar and above	Not working
20-34	poor	no	high	high	low	Primary	15-17	18-49	Working	Rural	Not a big problem	Male	Ever used	Primary	Working
20-34	rich	yes	high	high	low	Secondar and above	18-49	0-14	Working	Rural	Not a big problem	Male	Ever used	Secondar and above	Working
20-34	rich	yes	high	high	low	Secondar and above	18-49	18-49	Working	Rural	Not a big problem	Male	Not ever used	Secondar and above	Not working
20-34	rich	no	high	high	low	No education	15-17	18-49	Working	Urban	Big problem	Male	Not ever used	No education	Working
20-34	rich	yes	high	high	low	Secondar and above	18-49	18-49	Working	Rural	Not a big problem	Male	Ever used	Secondar and above	Not working
35-49	middle	yes	high	high	low	No education	18-49	18-49	Working	Urban	Big problem	Male	Ever used	No education	Working
20-34	rich	yes	high	high	low	Secondar and above	18-49	18-49	Working	Rural	Not a big problem	Female	Not ever used	Secondar and above	Not working
20-34	rich	yes	high	high	low	Secondar and above	18-49	15-17	Working	Rural	Not a big problem	Male	Not ever used	Secondar and above	Working
20-34	middle	no	high	high	low	No education	18-49	15-17	Working	Urban	Big problem	Male	Ever used	No education	Not working
20-34	middle	yes	high	high	low	Primary	18-49	15-17	Working	Urban	Big problem	Male	Not ever used	Secondar and above	Not working
35-49	middle	yes	high	high	low	Primary	18-49	18-49	Working	Urban	Not a big problem	Male	Ever used	Primary	Not working
20-34	rich	no	high	high	low	Primary	18-49	15-17	Working	Rural	Not a big problem	Male	Not ever used	Secondar and above	Working
20-34	rich	yes	high	high	low	Secondar and above	18-49	18-49	Working	Urban	Big problem	Male	Not ever used	No education	Not working
20-34	middle	yes	high	high	low	No education	18-49	18-49	Working	Urban	Not a big problem	Male	Not ever used	No education	Working
20-34	rich	yes	high	high	low	Primary	18-49	0-14	Working	Rural	Not a big problem	Female	Not ever used	Secondar and above	Working
35-49	rich	yes	high	high	low	Secondar and above	18-49	15-17	Working	Rural	Not a big problem	Male	Not ever used	Secondar and above	Not working
20-34	rich	yes	high	high	low	Primary	18-49	0-14	Working	Rural	Big problem	Male	Not ever used	Primary	Working
20-34	rich	yes	high	high	low	No education	15-17	15-17	Working	Urban	Big problem	Male	Not ever used	No education	Not working
35-49	rich	no	high	high	low	Primary	15-17	15-17	Working	Urban	Not a big problem	Male	Ever used	Primary	Not working
35-49	rich	no	high	high	low	No education	18-49	18-49	Working	Urban	Big problem	Male	Not ever used	No education	Not working
35-49	rich	no	high	high	low	No education	18-49	18-49	Working	Urban	Not a big problem	Male	Not ever used	No education	Working
35-49	poor	no	high	high	low	Primary	15-17	15-17	Working	Urban	Not a big problem	Male	Not ever used	Primary	Not working
20-34	middle	yes	high	high	low	No education	15-17	15-17	Working	Urban	Not a big problem	Male	Ever used	Secondar and above	Working
35-49	middle	no	high	high	low	No education	18-49	15-17	Working	Urban	Big problem	Male	Ever used	No education	Not working
20-34	rich	yes	high	high	low	Secondar and above	0-14	15-17	Working	Rural	Big problem	Female	Not ever used	Secondar and above	Working
20-34	rich	yes	high	high	low	Secondar and above	18-49	18-49	Working	Rural	Not a big problem	Male	Ever used	Secondar and above	Working
20-34	poor	yes	high	high	low	Primary	0-14	0-14	Working	Urban	Not a big problem	Male	Ever used	Primary	Working
20-34	middle	yes	high	high	low	No education	18-49	18-49	Working	Urban	Big problem	Male	Not ever used	Secondar and above	Working
20-34	rich	yes	high	high	low	Secondar and above	18-49	15-17	Working	Rural	Not a big problem	Male	Not ever used	Secondar and above	Working
35-49	rich	yes	high	high	low	Secondar and above	18-49	15-17	Working	Rural	Not a big problem	Male	Ever used	Secondar and above	Not working
35-49	rich	yes	high	high	low	Secondar and above	18-49	18-49	Not working	Rural	Not a big problem	Male	Ever used	Secondar and above	Not working
35-49	middle	no	high	high	low	Primary	15-17	18-49	Working	Urban	Not a big problem	Male	Not ever used	Primary	Not working
20-34	rich	no	high	high	low	Secondar and above	0-14	0-14	Working	Rural	Not a big problem	Male	Not ever used	Primary	Working
20-34	rich	no	high	high	low	No education	18-49	15-17	Working	Urban	Big problem	Male	Not ever used	No education	Not working
20-34	rich	no	high	high	low	Primary	18-49	15-17	Working	Rural	Big problem	Male	Not ever used	Primary	Working
20-34	rich	yes	high	high	low	Secondar and above	18-49	18-49	Working	Rural	Not a big problem	Male	Not ever used	Secondar and above	Not working
20-34	rich	yes	high	high	low	Secondar and above	18-49	15-17	Not working	Rural	Not a big problem	Male	Ever used	Secondar and above	Working
35-49	rich	yes	high	high	low	Secondar and above	18-49	18-49	Working	Rural	Not a big problem	Female	Not ever used	Secondar and above	Not working
20-34	rich	yes	high	high	low	Primary	18-49	0-14	Working	Rural	Not a big problem	Male	Ever used	Primary	Not working
35-49	rich	yes	high	high	low	No education	15-17	0-14	Working	Rural	Not a big problem	Male	Not ever used	Secondar and above	Working
35-49	middle	no	high	high	low	No education	18-49	18-49	Working	Urban	Big problem	Male	Not ever used	No education	Working
20-34	poor	no	high	high	low	No education	18-49	18-49	Working	Urban	Not a big problem	Male	Ever used	Primary	Not working
35-49	middle	yes	high	high	low	No education	18-49	15-17	Working	Urban	Not a big problem	Male	Ever used	Primary	Not working
20-34	middle	no	high	high	low	No education	18-49	18-49	Working	Urban	Not a big problem	Male	Not ever used	No education	Working
35-49	poor	yes	high	high	low	Primary	18-49	0-14	Not working	Rural	Big problem	Male	Ever used	Primary	Not working
20-34	middle	yes	high	high	low	Primary	18-49	15-17	Working	Urban	Big problem	Male	Not ever used	Primary	Not working
20-34	middle	no	high	high	low	Primary	15-17	15-17	Working	Urban	Not a big problem	Male	Ever used	Primary	Working
15-19	rich	yes	high	high	low	Primary	18-49	15-17	Working	Rural	Not a big problem	Male	Ever used	Primary	Working
20-34	poor	no	high	high	low	Primary	18-49	18-49	Not working	Urban	Big problem	Male	Not ever used	No education	Working
20-34	rich	yes	high	high	low	No education	0-14	0-14	Working	Rural	Not a big problem	Male	Ever used	Secondar and above	Not working
35-49	rich	yes	high	high	low	Primary	18-49	18-49	Working	Rural	Not a big problem	Male	Ever used	Secondar and above	Not working
35-49	rich	yes	high	high	low	Secondar and above	18-49	18-49	Working	Rural	Not a big problem	Male	Ever used	Secondar and above	Not working
35-49	rich	yes	high	high	low	No education	0-14	0-14	Working	Rural	Big problem	Male	Not ever used	Primary	Not working
35-49	poor	yes	high	high	low	No education	15-17	15-17	Working	Urban	Big problem	Male	Ever used	No education	Not working
35-49	rich	yes	high	high	low	Primary	18-49	18-49	Working	Rural	Not a big problem	Male	Not ever used	Secondar and above	Not working
35-49	poor	yes	high	high	low	No education	18-49	18-49	Working	Urban	Big problem	Male	Not ever used	No education	Not working
20-34	poor	yes	high	high	low	No education	15-17	15-17	Working	Urban	Big problem	Male	Not ever used	No education	Not working
35-49	rich	yes	high	high	low	Secondar and above	18-49	18-49	Working	Rural	Not a big problem	Female	Not ever used	Secondar and above	Not working
20-34	poor	no	high	high	low	Secondar and above	18-49	15-17	Working	Urban	Not a big problem	Male	Not ever used	Primary	Not working
20-34	middle	no	high	high	low	No education	15-17	15-17	Working	Urban	Big problem	Male	Not ever used	No education	Working
20-34	middle	no	high	high	low	Primary	0-14	0-14	Not working	Rural	Big problem	Male	Not ever used	Secondar and above	Not working
35-49	poor	yes	high	high	low	Primary	18-49	0-14	Working	Urban	Big problem	Male	Not ever used	Primary	Not working
35-49	middle	yes	high	high	low	No education	18-49	18-49	Working	Urban	Not a big problem	Male	Ever used	No education	Not working
20-34	rich	no	high	high	low	Primary	18-49	0-14	Working	Rural	Not a big problem	Male	Ever used	Primary	Not working
35-49	middle	yes	high	high	low	Primary	18-49	15-17	Working	Urban	Big problem	Male	Not ever used	Primary	Not working
20-34	middle	yes	high	high	low	No education	18-49	15-17	Working	Urban	Big problem	Male	Not ever used	No education	Working
35-49	middle	yes	high	high	low	Primary	15-17	15-17	Not working	Rural	Not a big problem	Male	Ever used	Primary	Working
35-49	poor	yes	high	high	low	No education	18-49	18-49	Working	Urban	Big problem	Male	Not ever used	No education	Not working
20-34	poor	no	high	high	low	Primary	18-49	15-17	Working	Urban	Not a big problem	Male	Ever used	Primary	Not working
35-49	poor	no	high	high	low	No education	15-17	15-17	Working	Urban	Not a big problem	Male	Ever used	Primary	Not working
20-34	rich	yes	high	high	low	Secondar and above	18-49	18-49	Working	Rural	Not a big problem	Male	Not ever used	Secondar and above	Not working
20-34	rich	yes	high	high	low	Secondar and above	15-17	0-14	Not working	Rural	Not a big problem	Female	Ever used	Secondar and above	Working
20-34	rich	no	high	high	low	Primary	15-17	15-17	Working	Urban	Big problem	Male	Not ever used	Primary	Not working
20-34	rich	yes	high	high	low	Secondar and above	18-49	15-17	Working	Rural	Not a big problem	Male	Ever used	Secondar and above	Working
20-34	rich	yes	high	high	low	Primary	18-49	18-49	Working	Rural	Big problem	Male	Ever used	Secondar and above	Working
20-34	rich	yes	high	high	low	Primary	18-49	18-49	Working	Rural	Not a big problem	Male	Ever used	Primary	Working
20-34	poor	yes	high	high	low	No education	18-49	0-14	Working	Urban	Big problem	Male	Not ever used	No education	Working
20-34	middle	yes	high	high	low	Primary	15-17	15-17	Working	Rural	Not a big problem	Male	Ever used	Primary	Working
35-49	middle	yes	high	high	low	No education	18-49	18-49	Working	Urban	Big problem	Male	Ever used	No education	Not working
20-34	middle	no	high	high	low	Primary	18-49	15-17	Working	Urban	Big problem	Male	Ever used	Secondar and above	Not working
20-34	poor	no	high	high	low	Secondar and above	15-17	15-17	Working	Urban	Big problem	Male	Ever used	Secondar and above	Working
20-34	rich	yes	high	high	low	Secondar and above	15-17	18-49	Working	Rural	Big problem	Female	Not ever used	Secondar and above	Not working
20-34	poor	no	high	high	low	No education	15-17	15-17	Working	Urban	Not a big problem	Male	Not ever used	No education	Not working
20-34	poor	no	high	high	low	No education	15-17	0-14	Working	Urban	Big problem	Male	Not ever used	No education	Working
20-34	middle	yes	high	high	low	Primary	15-17	15-17	Working	Urban	Big problem	Male	Ever used	Primary	Not working
35-49	poor	yes	high	high	low	Primary	15-17	15-17	Working	Urban	Big problem	Male	Ever used	Primary	Not working
35-49	middle	yes	high	high	low	No education	15-17	15-17	Working	Urban	Big problem	Male	Ever used	No education	Not working
20-34	rich	yes	high	high	low	Primary	15-17	15-17	Working	Rural	Not a big problem	Male	Ever used	Secondar and above	Not working
20-34	poor	yes	high	high	low	Primary	18-49	18-49	Working	Urban	Not a big problem	Male	Not ever used	Primary	Working
35-49	rich	yes	high	high	low	Secondar and above	18-49	18-49	Working	Rural	Not a big problem	Male	Not ever used	Secondar and above	Not working
35-49	rich	yes	high	high	low	Secondar and above	18-49	18-49	Working	Rural	Big problem	Male	Ever used	Secondar and above	Not working
35-49	poor	no	high	high	low	No education	15-17	15-17	Working	Urban	Big problem	Male	Ever used	No education	Working
35-49	rich	yes	high	high	low	No education	18-49	18-49	Working	Urban	Big problem	Male	Not ever used	No education	Not working
20-34	middle	yes	high	high	low	Secondar and above	18-49	15-17	Working	Rural	Big problem	Male	Not ever used	Secondar and above	Not working
20-34	poor	yes	high	high	low	No education	0-14	0-14	Working	Rural	Not a big problem	Male	Not ever used	No education	Working
35-49	rich	yes	high	high	low	Secondar and above	18-49	15-17	Not working	Rural	Not a big problem	Male	Not ever used	Secondar and above	Not working
20-34	poor	no	high	high	low	No education	0-14	0-14	Working	Urban	Big problem	Male	Not ever used	No education	Working
20-34	rich	yes	high	high	low	Primary	18-49	0-14	Working	Rural	Not a big problem	Male	Not ever used	No education	Working
20-34	poor	no	high	high	low	Primary	18-49	18-49	Working	Urban	Big problem	Male	Ever used	Primary	Working
20-34	rich	yes	high	high	low	Secondar and above	18-49	18-49	Working	Rural	Not a big problem	Male	Not ever used	Secondar and above	Not working
20-34	rich	yes	high	high	high	Secondar and above	15-17	0-14	Working	Rural	Not a big problem	Male	Ever used	Secondar and above	Not working
20-34	rich	yes	high	high	high	Secondar and above	18-49	18-49	Working	Rural	Not a big problem	Male	Not ever used	Secondar and above	Not working
35-49	middle	yes	high	high	high	Primary	18-49	0-14	Working	Rural	Not a big problem	Male	Not ever used	Primary	Not working
20-34	middle	no	high	high	high	Secondar and above	15-17	15-17	Working	Rural	Not a big problem	Male	Not ever used	Secondar and above	Working
35-49	rich	yes	high	high	high	Secondar and above	18-49	15-17	Working	Rural	Not a big problem	Female	Ever used	Secondar and above	Not working
20-34	rich	yes	high	high	high	Secondar and above	15-17	15-17	Working	Rural	Not a big problem	Male	Ever used	Secondar and above	Working
20-34	rich	yes	high	high	high	Primary	18-49	18-49	Working	Rural	Not a big problem	Male	Not ever used	Primary	Not working
20-34	rich	yes	high	high	high	Primary	18-49	18-49	Working	Rural	Not a big problem	Male	Not ever used	No education	Not working
20-34	middle	yes	high	high	high	Primary	0-14	0-14	Not working	Rural	Big problem	Male	Not ever used	Primary	Working
20-34	rich	yes	high	high	high	Primary	15-17	15-17	Working	Rural	Not a big problem	Male	Ever used	No education	Not working
20-34	rich	yes	high	high	high	No education	18-49	15-17	Working	Rural	Not a big problem	Male	Ever used	Primary	Working
20-34	rich	yes	high	high	high	Secondar and above	15-17	15-17	Working	Rural	Not a big problem	Male	Ever used	Secondar and above	Not working
35-49	rich	yes	high	high	high	No education	18-49	15-17	Working	Rural	Not a big problem	Male	Ever used	No education	Not working
35-49	rich	yes	high	high	high	Secondar and above	18-49	18-49	Working	Rural	Not a big problem	Male	Ever used	Secondar and above	Not working
15-19	rich	yes	high	high	high	Primary	18-49	15-17	Working	Rural	Not a big problem	Female	Not ever used	Primary	Working
35-49	rich	yes	high	high	high	Primary	18-49	15-17	Working	Rural	Not a big problem	Male	Ever used	Primary	Not working
20-34	rich	yes	high	high	high	Primary	15-17	18-49	Working	Rural	Not a big problem	Male	Ever used	Primary	Not working
35-49	rich	yes	high	high	high	Primary	15-17	0-14	Working	Rural	Not a big problem	Male	Ever used	Primary	Not working
20-34	rich	yes	high	high	high	Secondar and above	18-49	15-17	Working	Rural	Not a big problem	Male	Not ever used	Secondar and above	Working
35-49	middle	no	high	high	high	Primary	0-14	0-14	Working	Rural	Not a big problem	Male	Not ever used	Primary	Not working
35-49	rich	yes	high	high	high	Secondar and above	18-49	18-49	Working	Rural	Not a big problem	Male	Ever used	Secondar and above	Not working
20-34	rich	yes	high	high	high	Secondar and above	18-49	18-49	Working	Rural	Not a big problem	Male	Ever used	Secondar and above	Not working
15-19	rich	yes	high	high	high	Primary	15-17	18-49	Working	Rural	Not a big problem	Male	Not ever used	No education	Working
20-34	rich	yes	high	high	high	Secondar and above	18-49	0-14	Working	Rural	Not a big problem	Male	Ever used	Primary	Working
35-49	rich	yes	high	high	high	Secondar and above	18-49	15-17	Working	Rural	Not a big problem	Female	Not ever used	Primary	Not working
20-34	rich	yes	high	high	high	Primary	15-17	15-17	Working	Rural	Not a big problem	Male	Ever used	Primary	Working
20-34	middle	yes	high	high	high	Primary	18-49	15-17	Working	Rural	Not a big problem	Female	Ever used	Primary	Not working
20-34	rich	yes	high	high	high	Primary	0-14	15-17	Working	Rural	Not a big problem	Male	Not ever used	No education	Working
20-34	rich	yes	high	high	high	Secondar and above	18-49	18-49	Working	Rural	Not a big problem	Male	Ever used	Secondar and above	Working
20-34	rich	yes	high	high	high	Secondar and above	18-49	0-14	Working	Rural	Big problem	Male	Ever used	Secondar and above	Working
35-49	rich	yes	high	high	high	Secondar and above	18-49	15-17	Working	Rural	Not a big problem	Male	Not ever used	Secondar and above	Not working
20-34	rich	yes	high	high	high	Primary	15-17	15-17	Not working	Rural	Not a big problem	Male	Ever used	Primary	Working
20-34	rich	yes	high	high	high	Secondar and above	18-49	18-49	Working	Rural	Not a big problem	Female	Ever used	Secondar and above	Not working
20-34	rich	yes	high	high	high	Secondar and above	18-49	15-17	Working	Rural	Not a big problem	Male	Not ever used	Secondar and above	Not working
35-49	rich	yes	high	high	high	Primary	18-49	18-49	Working	Rural	Big problem	Male	Ever used	Primary	Not working
20-34	rich	yes	high	high	high	Primary	0-14	0-14	Working	Rural	Not a big problem	Male	Not ever used	Primary	Not working
20-34	rich	yes	high	high	high	Secondar and above	18-49	15-17	Working	Rural	Not a big problem	Female	Ever used	Secondar and above	Not working
20-34	rich	yes	high	high	high	Primary	0-14	0-14	Not working	Rural	Big problem	Male	Not ever used	Primary	Working
35-49	rich	yes	high	high	high	Primary	18-49	18-49	Working	Rural	Not a big problem	Male	Not ever used	Primary	Not working
35-49	rich	yes	high	high	high	Primary	18-49	15-17	Working	Rural	Big problem	Male	Not ever used	Secondar and above	Not working
20-34	rich	yes	high	high	high	Secondar and above	18-49	18-49	Working	Rural	Not a big problem	Female	Not ever used	Secondar and above	Not working
35-49	rich	yes	high	high	high	Secondar and above	18-49	18-49	Working	Rural	Not a big problem	Male	Not ever used	Secondar and above	Not working
15-19	rich	yes	high	high	high	Secondar and above	15-17	15-17	Working	Rural	Not a big problem	Male	Ever used	Secondar and above	Working
20-34	rich	yes	high	high	high	Secondar and above	18-49	18-49	Working	Rural	Not a big problem	Male	Not ever used	Secondar and above	Not working
20-34	rich	yes	high	high	high	Primary	18-49	15-17	Working	Rural	Big problem	Male	Ever used	Primary	Not working
15-19	middle	yes	high	high	high	Secondar and above	18-49	15-17	Working	Rural	Not a big problem	Male	Ever used	Primary	Working
20-34	rich	no	high	high	high	Secondar and above	18-49	18-49	Working	Rural	Big problem	Male	Ever used	Secondar and above	Not working
20-34	rich	yes	high	high	high	No education	15-17	15-17	Working	Rural	Not a big problem	Male	Not ever used	No education	Working
20-34	rich	yes	high	high	high	Secondar and above	18-49	18-49	Working	Rural	Not a big problem	Male	Not ever used	Primary	Working
20-34	rich	yes	high	high	high	No education	18-49	18-49	Working	Rural	Not a big problem	Female	Not ever used	No education	Working
35-49	middle	no	high	high	high	Primary	0-14	0-14	Working	Rural	Not a big problem	Female	Not ever used	Primary	Working
20-34	rich	no	high	high	high	Primary	0-14	0-14	Working	Rural	Not a big problem	Male	Not ever used	Primary	Working
20-34	middle	yes	high	high	high	No education	15-17	15-17	Working	Rural	Not a big problem	Male	Ever used	No education	Working
20-34	rich	yes	high	high	high	Secondar and above	18-49	18-49	Working	Rural	Not a big problem	Male	Not ever used	Primary	Working
15-19	poor	no	high	high	high	Primary	15-17	0-14	Not working	Rural	Not a big problem	Male	Ever used	Primary	Working
20-34	rich	no	high	high	high	Secondar and above	18-49	18-49	Working	Rural	Not a big problem	Male	Not ever used	Secondar and above	Working
20-34	rich	yes	high	high	high	Secondar and above	0-14	0-14	Working	Rural	Not a big problem	Male	Ever used	Secondar and above	Not working
20-34	rich	yes	high	high	high	No education	18-49	18-49	Not working	Rural	Not a big problem	Male	Not ever used	Primary	Working
20-34	rich	yes	high	high	high	Secondar and above	18-49	15-17	Working	Urban	Not a big problem	Female	Ever used	Secondar and above	Not working
35-49	rich	yes	high	high	high	No education	0-14	0-14	Working	Rural	Not a big problem	Male	Ever used	Primary	Not working
35-49	rich	yes	high	high	high	Primary	18-49	0-14	Working	Rural	Big problem	Male	Not ever used	Secondar and above	Working
35-49	middle	yes	high	high	high	Primary	15-17	15-17	Working	Rural	Not a big problem	Female	Ever used	No education	Not working
15-19	rich	yes	high	high	high	Primary	15-17	15-17	Working	Rural	Big problem	Male	Ever used	Primary	Working
35-49	rich	yes	high	high	high	Secondar and above	18-49	18-49	Working	Rural	Not a big problem	Male	Not ever used	Secondar and above	Not working
35-49	rich	yes	high	high	high	Primary	18-49	18-49	Working	Rural	Not a big problem	Male	Not ever used	Primary	Working
35-49	rich	yes	high	high	high	Primary	18-49	15-17	Working	Urban	Big problem	Female	Not ever used	Primary	Not working
35-49	rich	yes	high	high	high	Secondar and above	18-49	18-49	Working	Rural	Not a big problem	Male	Ever used	Primary	Not working
20-34	rich	yes	high	high	high	Primary	15-17	15-17	Working	Urban	Not a big problem	Male	Ever used	Primary	Working
35-49	rich	yes	high	high	high	No education	18-49	18-49	Not working	Rural	Not a big problem	Female	Ever used	No education	Not working
35-49	rich	no	high	high	high	No education	18-49	15-17	Working	Urban	Not a big problem	Female	Not ever used	No education	Not working
20-34	rich	yes	high	high	high	Secondar and above	18-49	18-49	Working	Rural	Not a big problem	Male	Not ever used	Primary	Working
35-49	rich	yes	high	high	high	Secondar and above	18-49	15-17	Working	Rural	Not a big problem	Female	Ever used	Secondar and above	Not working
20-34	rich	yes	high	high	high	Secondar and above	15-17	0-14	Not working	Rural	Not a big problem	Female	Not ever used	Primary	Not working
20-34	rich	yes	high	high	high	Primary	15-17	15-17	Working	Rural	Not a big problem	Male	Not ever used	Primary	Not working
20-34	rich	yes	high	high	high	Primary	18-49	18-49	Working	Rural	Big problem	Male	Ever used	Primary	Working
35-49	rich	yes	high	high	high	No education	18-49	15-17	Working	Rural	Not a big problem	Male	Ever used	No education	Not working
15-19	rich	yes	high	high	high	Secondar and above	15-17	15-17	Working	Urban	Not a big problem	Male	Ever used	Secondar and above	Working
20-34	poor	yes	high	high	high	Secondar and above	15-17	15-17	Working	Rural	Not a big problem	Female	Ever used	Secondar and above	Not working
20-34	rich	yes	high	high	high	Secondar and above	0-14	0-14	Working	Rural	Not a big problem	Male	Ever used	Secondar and above	Not working
20-34	rich	yes	high	high	high	Secondar and above	18-49	15-17	Working	Rural	Not a big problem	Male	Not ever used	Primary	Not working
20-34	middle	no	high	high	high	Secondar and above	18-49	0-14	Working	Rural	Not a big problem	Male	Ever used	Secondar and above	Working
35-49	rich	yes	high	high	high	Secondar and above	15-17	15-17	Working	Rural	Not a big problem	Male	Ever used	Secondar and above	Not working
35-49	rich	yes	high	high	high	No education	15-17	0-14	Working	Rural	Big problem	Male	Not ever used	No education	Not working
20-34	poor	yes	high	high	high	Secondar and above	18-49	0-14	Working	Rural	Not a big problem	Male	Ever used	No education	Not working
20-34	poor	no	high	high	high	Primary	18-49	18-49	Working	Rural	Not a big problem	Male	Ever used	Primary	Working
20-34	rich	yes	high	high	high	Secondar and above	18-49	18-49	Working	Rural	Not a big problem	Male	Ever used	Secondar and above	Not working
20-34	rich	yes	high	high	high	Secondar and above	18-49	15-17	Working	Rural	Not a big problem	Male	Ever used	Secondar and above	Not working
20-34	rich	yes	high	high	high	Secondar and above	18-49	0-14	Working	Rural	Not a big problem	Male	Not ever used	Secondar and above	Working
20-34	rich	yes	high	high	high	Secondar and above	18-49	15-17	Working	Rural	Not a big problem	Male	Not ever used	Secondar and above	Not working
20-34	rich	no	high	high	high	No education	18-49	18-49	Working	Urban	Not a big problem	Male	Not ever used	Primary	Working
20-34	rich	yes	high	high	high	Secondar and above	18-49	18-49	Working	Rural	Not a big problem	Male	Not ever used	No education	Not working
20-34	rich	yes	high	high	high	Secondar and above	18-49	18-49	Not working	Urban	Not a big problem	Male	Not ever used	Secondar and above	Working
35-49	rich	yes	high	high	high	Secondar and above	18-49	15-17	Working	Rural	Not a big problem	Female	Not ever used	Secondar and above	Not working
15-19	rich	no	high	high	high	Primary	15-17	15-17	Working	Rural	Not a big problem	Male	Not ever used	Primary	Working
20-34	rich	yes	high	high	high	Secondar and above	18-49	18-49	Working	Rural	Not a big problem	Female	Not ever used	Secondar and above	Not working
35-49	rich	yes	high	high	high	Secondar and above	15-17	15-17	Working	Rural	Not a big problem	Male	Ever used	Secondar and above	Not working
20-34	rich	yes	high	high	high	Secondar and above	0-14	0-14	Working	Rural	Not a big problem	Male	Ever used	Secondar and above	Working
20-34	rich	yes	high	high	high	Primary	15-17	15-17	Working	Rural	Not a big problem	Male	Not ever used	Secondar and above	Working
20-34	rich	yes	high	high	high	Secondar and above	18-49	0-14	Working	Rural	Not a big problem	Male	Ever used	Secondar and above	Working
35-49	rich	yes	high	high	high	Primary	18-49	15-17	Not working	Urban	Big problem	Male	Ever used	Primary	Not working
35-49	rich	yes	high	high	high	Primary	0-14	15-17	Working	Rural	Not a big problem	Male	Not ever used	Primary	Working
20-34	rich	yes	high	high	high	Primary	18-49	18-49	Working	Urban	Big problem	Male	Not ever used	Secondar and above	Working
35-49	rich	yes	high	high	high	Secondar and above	15-17	15-17	Working	Rural	Big problem	Female	Not ever used	Secondar and above	Working
35-49	rich	no	high	high	high	No education	18-49	18-49	Working	Rural	Not a big problem	Male	Not ever used	No education	Not working
35-49	rich	yes	high	high	high	Secondar and above	18-49	18-49	Working	Rural	Not a big problem	Male	Not ever used	Secondar and above	Not working
35-49	rich	yes	high	high	high	Primary	15-17	15-17	Working	Urban	Not a big problem	Male	Not ever used	Primary	Working
20-34	poor	yes	high	high	high	Primary	15-17	15-17	Not working	Rural	Big problem	Male	Not ever used	Primary	Working
20-34	rich	yes	high	high	high	No education	15-17	15-17	Working	Rural	Not a big problem	Male	Ever used	Secondar and above	Not working
35-49	rich	yes	high	high	high	Primary	18-49	15-17	Working	Urban	Not a big problem	Male	Not ever used	Primary	Working
35-49	rich	yes	low	high	low	Primary	18-49	15-17	Working	Rural	Not a big problem	Male	Not ever used	Secondar and above	Not working
20-34	middle	no	low	high	low	No education	15-17	0-14	Not working	Urban	Not a big problem	Male	Not ever used	No education	Working
20-34	rich	yes	low	high	low	Secondar and above	18-49	18-49	Working	Rural	Not a big problem	Male	Not ever used	Secondar and above	Not working
35-49	middle	no	low	high	low	Primary	15-17	0-14	Working	Urban	Not a big problem	Male	Not ever used	Primary	Not working
20-34	rich	yes	low	high	low	No education	18-49	18-49	Working	Rural	Not a big problem	Male	Not ever used	No education	Working
35-49	rich	yes	low	high	low	Primary	18-49	15-17	Working	Rural	Not a big problem	Female	Not ever used	Primary	Not working
35-49	middle	yes	low	high	low	No education	18-49	18-49	Working	Rural	Not a big problem	Male	Ever used	Primary	Working
35-49	rich	yes	low	high	low	Secondar and above	18-49	15-17	Working	Rural	Not a big problem	Male	Ever used	Secondar and above	Not working
20-34	rich	yes	low	high	low	No education	18-49	15-17	Working	Rural	Not a big problem	Male	Not ever used	No education	Not working
20-34	rich	yes	low	high	low	Secondar and above	18-49	18-49	Working	Rural	Not a big problem	Male	Ever used	Secondar and above	Not working
20-34	poor	yes	low	high	low	No education	18-49	15-17	Not working	Urban	Not a big problem	Male	Not ever used	No education	Working
35-49	middle	yes	low	high	low	No education	18-49	15-17	Working	Urban	Big problem	Male	Not ever used	No education	Working
20-34	middle	no	low	high	low	No education	18-49	15-17	Not working	Rural	Big problem	Male	Not ever used	No education	Working
20-34	rich	yes	low	high	low	Secondar and above	18-49	18-49	Working	Rural	Big problem	Female	Ever used	Secondar and above	Not working
35-49	rich	yes	low	high	low	Secondar and above	18-49	18-49	Working	Rural	Not a big problem	Male	Not ever used	Secondar and above	Not working
35-49	rich	yes	low	high	low	Secondar and above	18-49	18-49	Working	Rural	Not a big problem	Male	Ever used	Secondar and above	Not working
15-19	rich	yes	low	high	low	Primary	18-49	15-17	Working	Rural	Not a big problem	Male	Not ever used	Primary	Working
35-49	rich	yes	low	high	low	Secondar and above	18-49	0-14	Working	Rural	Not a big problem	Male	Not ever used	Secondar and above	Not working
35-49	rich	yes	low	high	low	Secondar and above	18-49	18-49	Working	Rural	Not a big problem	Male	Not ever used	Secondar and above	Not working
20-34	middle	yes	low	high	low	No education	18-49	15-17	Working	Rural	Not a big problem	Male	Ever used	No education	Working
35-49	rich	no	low	high	low	No education	18-49	15-17	Working	Rural	Not a big problem	Male	Not ever used	No education	Not working
20-34	rich	yes	low	high	low	Primary	18-49	18-49	Working	Rural	Not a big problem	Male	Not ever used	Primary	Working
20-34	rich	yes	low	high	low	Primary	18-49	15-17	Working	Rural	Not a big problem	Male	Ever used	Secondar and above	Not working
35-49	rich	yes	low	high	low	Secondar and above	18-49	18-49	Working	Rural	Not a big problem	Male	Not ever used	Primary	Not working
20-34	middle	no	low	high	low	No education	0-14	0-14	Working	Urban	Big problem	Male	Not ever used	No education	Working
35-49	middle	no	low	high	low	No education	0-14	0-14	Working	Urban	Not a big problem	Female	Not ever used	No education	Not working
35-49	rich	yes	low	high	low	Secondar and above	18-49	15-17	Working	Rural	Not a big problem	Female	Not ever used	Secondar and above	Not working
35-49	middle	yes	low	high	low	No education	0-14	0-14	Working	Rural	Big problem	Male	Not ever used	Primary	Working
35-49	middle	yes	low	high	low	No education	0-14	0-14	Working	Urban	Not a big problem	Male	Not ever used	No education	Working
35-49	rich	yes	low	high	low	Secondar and above	18-49	18-49	Working	Rural	Not a big problem	Male	Not ever used	Secondar and above	Not working
35-49	rich	yes	low	high	low	Primary	18-49	18-49	Working	Rural	Not a big problem	Female	Not ever used	Primary	Not working
15-19	poor	no	low	high	low	No education	15-17	15-17	Working	Urban	Not a big problem	Male	Not ever used	No education	Working
20-34	middle	yes	low	high	low	Primary	18-49	0-14	Working	Urban	Big problem	Male	Not ever used	Primary	Working
35-49	rich	no	low	high	low	No education	18-49	18-49	Working	Rural	Not a big problem	Male	Ever used	No education	Not working
35-49	middle	yes	low	high	low	Primary	0-14	0-14	Working	Rural	Not a big problem	Female	Not ever used	Secondar and above	Not working
15-19	rich	yes	low	high	low	Secondar and above	18-49	15-17	Working	Rural	Not a big problem	Female	Ever used	Primary	Working
35-49	middle	no	low	high	low	No education	15-17	15-17	Working	Urban	Big problem	Male	Not ever used	Secondar and above	Not working
20-34	rich	yes	low	high	low	Primary	15-17	15-17	Working	Rural	Big problem	Male	Ever used	Primary	Working
20-34	poor	no	low	high	low	No education	18-49	15-17	Not working	Urban	Not a big problem	Male	Not ever used	No education	Working
20-34	middle	no	low	high	low	Primary	18-49	0-14	Working	Urban	Not a big problem	Female	Not ever used	Primary	Working
20-34	middle	no	low	high	low	No education	0-14	0-14	Working	Urban	Not a big problem	Male	Not ever used	No education	Working
35-49	poor	no	low	high	low	No education	18-49	15-17	Working	Urban	Big problem	Male	Not ever used	No education	Working
20-34	rich	yes	low	high	low	Secondar and above	18-49	18-49	Working	Rural	Not a big problem	Female	Not ever used	Secondar and above	Working
35-49	rich	yes	low	high	low	Secondar and above	18-49	18-49	Working	Rural	Not a big problem	Female	Not ever used	Secondar and above	Not working
20-34	poor	no	low	high	low	No education	0-14	0-14	Working	Urban	Not a big problem	Female	Not ever used	No education	Working
35-49	rich	yes	low	high	low	Secondar and above	18-49	18-49	Working	Rural	Not a big problem	Male	Ever used	Secondar and above	Not working
20-34	middle	no	low	high	low	No education	15-17	0-14	Working	Urban	Not a big problem	Male	Ever used	No education	Not working
20-34	poor	no	low	high	low	No education	18-49	18-49	Working	Rural	Not a big problem	Male	Ever used	Secondar and above	Not working
35-49	rich	yes	low	high	low	Secondar and above	18-49	18-49	Working	Rural	Not a big problem	Male	Ever used	Secondar and above	Working
20-34	poor	no	low	high	low	Primary	15-17	15-17	Working	Urban	Not a big problem	Female	Not ever used	No education	Working
20-34	rich	yes	low	high	low	Secondar and above	18-49	18-49	Working	Rural	Not a big problem	Male	Not ever used	Secondar and above	Not working
35-49	rich	yes	low	high	low	No education	18-49	18-49	Working	Rural	Not a big problem	Male	Ever used	Secondar and above	Not working
35-49	middle	no	low	high	low	No education	18-49	18-49	Working	Rural	Big problem	Male	Not ever used	No education	Working
35-49	rich	no	low	high	low	Primary	15-17	15-17	Working	Urban	Big problem	Male	Not ever used	Primary	Working
20-34	middle	no	low	high	low	No education	0-14	0-14	Working	Urban	Not a big problem	Male	Ever used	No education	Not working
35-49	middle	no	high	high	low	No education	18-49	15-17	Working	Urban	Not a big problem	Male	Ever used	Primary	Working
20-34	rich	yes	high	high	low	Secondar and above	15-17	15-17	Working	Rural	Not a big problem	Male	Ever used	Secondar and above	Not working
15-19	middle	no	high	high	low	No education	0-14	15-17	Not working	Urban	Not a big problem	Male	Not ever used	No education	Working
20-34	middle	no	high	high	low	No education	15-17	15-17	Working	Rural	Big problem	Male	Not ever used	No education	Working
35-49	middle	yes	high	high	low	Primary	15-17	18-49	Working	Rural	Not a big problem	Female	Not ever used	Secondar and above	Not working
35-49	middle	no	high	high	low	No education	0-14	0-14	Not working	Urban	Big problem	Male	Not ever used	No education	Working
35-49	middle	yes	high	high	low	No education	18-49	15-17	Working	Rural	Not a big problem	Male	Ever used	No education	Not working
20-34	poor	no	high	high	low	No education	15-17	15-17	Working	Urban	Big problem	Male	Not ever used	Primary	Working
35-49	middle	no	high	high	low	No education	0-14	15-17	Not working	Urban	Big problem	Male	Not ever used	No education	Working
35-49	rich	yes	high	high	low	Primary	18-49	18-49	Working	Urban	Not a big problem	Male	Ever used	Primary	Working
20-34	rich	yes	high	high	low	Secondar and above	18-49	18-49	Working	Rural	Not a big problem	Male	Not ever used	Secondar and above	Not working
35-49	rich	yes	high	high	low	Secondar and above	18-49	18-49	Working	Rural	Not a big problem	Male	Ever used	Secondar and above	Not working
35-49	middle	no	high	high	low	No education	15-17	0-14	Working	Urban	Not a big problem	Female	Not ever used	No education	Not working
20-34	rich	yes	high	high	low	No education	15-17	15-17	Working	Urban	Big problem	Male	Not ever used	Primary	Working
20-34	rich	yes	high	high	low	Secondar and above	18-49	18-49	Working	Rural	Not a big problem	Male	Not ever used	Secondar and above	Not working
35-49	poor	yes	high	high	low	Primary	18-49	15-17	Working	Rural	Not a big problem	Male	Ever used	No education	Not working
20-34	middle	yes	high	high	low	No education	18-49	15-17	Working	Urban	Not a big problem	Male	Not ever used	No education	Working
35-49	rich	yes	high	high	low	No education	15-17	0-14	Working	Urban	Not a big problem	Female	Not ever used	No education	Working
20-34	middle	yes	high	high	low	No education	18-49	18-49	Working	Rural	Not a big problem	Male	Ever used	No education	Not working
20-34	middle	yes	high	high	low	No education	15-17	0-14	Working	Urban	Not a big problem	Male	Not ever used	Primary	Not working
35-49	rich	yes	high	high	low	No education	18-49	18-49	Working	Rural	Not a big problem	Male	Not ever used	Primary	Not working
20-34	rich	yes	high	high	low	Secondar and above	18-49	15-17	Working	Rural	Not a big problem	Female	Not ever used	Secondar and above	Not working
20-34	rich	yes	high	high	low	Secondar and above	18-49	18-49	Working	Rural	Not a big problem	Male	Ever used	Secondar and above	Working
20-34	rich	yes	high	high	low	Secondar and above	18-49	18-49	Working	Rural	Not a big problem	Male	Ever used	Primary	Not working
35-49	rich	yes	high	high	low	Primary	18-49	18-49	Working	Rural	Not a big problem	Male	Not ever used	Secondar and above	Not working
35-49	rich	yes	high	high	low	Primary	18-49	15-17	Working	Rural	Not a big problem	Female	Not ever used	No education	Not working
20-34	middle	yes	high	high	low	Primary	15-17	15-17	Working	Rural	Big problem	Male	Ever used	Secondar and above	Not working
20-34	middle	yes	high	high	low	Primary	18-49	18-49	Working	Rural	Not a big problem	Male	Not ever used	Primary	Working
35-49	middle	no	high	high	low	No education	18-49	15-17	Not working	Rural	Big problem	Male	Not ever used	Primary	Not working
20-34	rich	yes	high	high	low	Primary	18-49	18-49	Not working	Rural	Not a big problem	Male	Not ever used	Secondar and above	Not working
20-34	rich	yes	high	high	low	Primary	18-49	15-17	Working	Urban	Not a big problem	Male	Ever used	Secondar and above	Working
35-49	middle	yes	high	high	low	No education	18-49	0-14	Working	Urban	Not a big problem	Male	Not ever used	No education	Working
20-34	rich	yes	high	high	low	Secondar and above	18-49	15-17	Working	Urban	Not a big problem	Male	Not ever used	Primary	Working
20-34	middle	yes	high	high	low	No education	15-17	15-17	Working	Rural	Not a big problem	Female	Not ever used	No education	Not working
20-34	middle	yes	high	high	low	No education	18-49	15-17	Working	Rural	Not a big problem	Male	Not ever used	No education	Working
35-49	middle	no	high	high	low	No education	18-49	18-49	Working	Urban	Not a big problem	Female	Not ever used	No education	Working
20-34	rich	yes	high	high	low	Secondar and above	18-49	18-49	Working	Rural	Big problem	Male	Not ever used	Secondar and above	Not working
20-34	rich	yes	high	high	low	No education	15-17	15-17	Working	Rural	Not a big problem	Male	Not ever used	Secondar and above	Working
35-49	poor	no	high	high	low	No education	0-14	0-14	Working	Urban	Not a big problem	Female	Not ever used	No education	Working
20-34	middle	yes	high	high	low	No education	15-17	15-17	Working	Rural	Not a big problem	Male	Ever used	No education	Working
20-34	middle	no	high	high	low	Primary	0-14	0-14	Working	Urban	Not a big problem	Female	Not ever used	No education	Not working
20-34	rich	yes	high	high	low	Secondar and above	18-49	15-17	Working	Urban	Not a big problem	Male	Ever used	Secondar and above	Not working
20-34	poor	no	high	high	low	No education	15-17	0-14	Working	Urban	Big problem	Male	Not ever used	No education	Working
35-49	middle	no	high	high	low	No education	18-49	0-14	Working	Urban	Not a big problem	Male	Not ever used	No education	Not working
20-34	rich	yes	high	high	low	Secondar and above	18-49	18-49	Working	Urban	Not a big problem	Male	Not ever used	Secondar and above	Not working
35-49	middle	yes	high	high	low	Primary	18-49	15-17	Not working	Rural	Not a big problem	Male	Ever used	Secondar and above	Not working
20-34	middle	yes	high	high	low	Primary	18-49	15-17	Working	Urban	Big problem	Female	Ever used	Primary	Not working
35-49	rich	yes	high	high	low	Secondar and above	18-49	15-17	Working	Rural	Not a big problem	Male	Not ever used	Secondar and above	Not working
35-49	middle	yes	high	high	low	Primary	18-49	18-49	Working	Urban	Not a big problem	Male	Ever used	Primary	Not working
20-34	rich	yes	high	high	low	Secondar and above	18-49	15-17	Working	Rural	Not a big problem	Male	Ever used	Primary	Not working
20-34	rich	yes	high	high	low	Primary	15-17	15-17	Working	Urban	Not a big problem	Male	Ever used	Primary	Not working
20-34	rich	yes	high	high	low	Primary	18-49	15-17	Working	Urban	Big problem	Female	Ever used	Secondar and above	Not working
20-34	rich	no	high	high	low	No education	18-49	15-17	Not working	Urban	Not a big problem	Male	Not ever used	No education	Working
35-49	rich	yes	high	high	low	Primary	0-14	0-14	Working	Rural	Not a big problem	Male	Ever used	Secondar and above	Not working
35-49	rich	yes	high	high	low	Secondar and above	18-49	18-49	Not working	Rural	Not a big problem	Male	Ever used	Secondar and above	Working
20-34	middle	no	high	high	low	No education	15-17	0-14	Working	Urban	Big problem	Male	Not ever used	Primary	Working
20-34	rich	yes	high	high	low	Primary	18-49	15-17	Working	Urban	Not a big problem	Male	Not ever used	Secondar and above	Not working
20-34	rich	yes	high	high	low	Secondar and above	18-49	18-49	Working	Rural	Not a big problem	Female	Ever used	Primary	Not working
35-49	rich	yes	high	high	low	Primary	15-17	15-17	Working	Urban	Not a big problem	Female	Ever used	Primary	Not working
20-34	rich	yes	high	high	low	Secondar and above	18-49	18-49	Working	Rural	Not a big problem	Male	Ever used	Secondar and above	Working
35-49	rich	yes	high	high	low	Primary	18-49	15-17	Working	Urban	Big problem	Male	Not ever used	Secondar and above	Working
20-34	rich	yes	high	high	low	Primary	15-17	0-14	Working	Rural	Not a big problem	Male	Ever used	No education	Working
20-34	rich	yes	high	high	low	Secondar and above	15-17	15-17	Working	Urban	Not a big problem	Male	Not ever used	Secondar and above	Not working
20-34	rich	no	high	high	low	Secondar and above	18-49	15-17	Working	Rural	Not a big problem	Male	Not ever used	Primary	Not working
20-34	rich	yes	high	high	low	Primary	15-17	15-17	Working	Urban	Not a big problem	Male	Ever used	Primary	Not working
35-49	rich	yes	high	high	low	No education	18-49	15-17	Working	Rural	Not a big problem	Female	Not ever used	No education	Not working
20-34	rich	yes	high	high	low	Secondar and above	18-49	18-49	Working	Rural	Big problem	Male	Not ever used	Secondar and above	Not working
35-49	rich	yes	high	high	low	Primary	18-49	15-17	Working	Rural	Not a big problem	Male	Not ever used	Primary	Not working
20-34	rich	yes	high	high	low	Secondar and above	18-49	15-17	Working	Urban	Big problem	Male	Not ever used	Primary	Not working
20-34	rich	yes	high	high	low	Secondar and above	18-49	15-17	Working	Rural	Not a big problem	Female	Ever used	Primary	Not working
20-34	middle	no	high	high	low	No education	18-49	0-14	Working	Urban	Not a big problem	Male	Not ever used	No education	Working
20-34	rich	no	high	high	low	No education	18-49	0-14	Working	Urban	Not a big problem	Male	Not ever used	Primary	Working
20-34	rich	yes	low	high	low	Primary	18-49	15-17	Working	Rural	Not a big problem	Male	Not ever used	Primary	Working
20-34	rich	no	low	high	low	Primary	15-17	18-49	Working	Rural	Not a big problem	Male	Ever used	Secondar and above	Working
20-34	poor	no	low	high	low	No education	15-17	0-14	Working	Urban	Not a big problem	Female	Ever used	No education	Not working
20-34	poor	yes	low	high	low	No education	15-17	0-14	Working	Urban	Big problem	Male	Not ever used	No education	Working
20-34	poor	no	low	high	low	Primary	0-14	0-14	Working	Urban	Big problem	Male	Not ever used	Primary	Working
35-49	rich	yes	low	high	low	Primary	18-49	18-49	Working	Rural	Not a big problem	Male	Not ever used	Primary	Not working
35-49	rich	yes	low	high	low	Primary	15-17	15-17	Working	Rural	Not a big problem	Female	Ever used	Primary	Not working
35-49	rich	yes	low	high	low	Secondar and above	18-49	18-49	Working	Rural	Not a big problem	Female	Ever used	Secondar and above	Not working
20-34	middle	no	low	high	low	No education	15-17	15-17	Working	Urban	Big problem	Male	Not ever used	No education	Working
20-34	rich	yes	low	high	low	Secondar and above	18-49	18-49	Working	Rural	Not a big problem	Male	Ever used	Secondar and above	Not working
35-49	middle	no	low	high	low	No education	0-14	15-17	Working	Urban	Not a big problem	Male	Not ever used	No education	Not working
35-49	rich	yes	low	high	low	Primary	15-17	15-17	Working	Rural	Big problem	Female	Not ever used	Primary	Not working
20-34	rich	yes	low	high	low	Secondar and above	18-49	18-49	Working	Rural	Big problem	Male	Not ever used	Primary	Working
35-49	poor	no	low	high	low	No education	15-17	15-17	Not working	Urban	Not a big problem	Male	Not ever used	No education	Working
15-19	poor	no	low	high	low	No education	15-17	15-17	Working	Urban	Not a big problem	Male	Ever used	No education	Working
35-49	poor	no	low	high	low	No education	18-49	15-17	Working	Urban	Big problem	Male	Not ever used	No education	Not working
20-34	rich	yes	low	high	low	Primary	18-49	18-49	Working	Rural	Not a big problem	Female	Ever used	Primary	Not working
20-34	middle	yes	low	high	low	Primary	18-49	15-17	Not working	Urban	Not a big problem	Male	Not ever used	Primary	Working
20-34	middle	yes	low	high	low	Secondar and above	18-49	18-49	Working	Urban	Not a big problem	Female	Ever used	Secondar and above	Not working
20-34	middle	no	low	high	low	No education	18-49	18-49	Working	Rural	Not a big problem	Male	Not ever used	Primary	Not working
35-49	poor	no	low	high	low	Primary	18-49	0-14	Working	Urban	Not a big problem	Male	Not ever used	Primary	Not working
35-49	rich	yes	low	high	low	Primary	18-49	18-49	Working	Rural	Big problem	Male	Not ever used	Primary	Not working
35-49	poor	no	low	high	low	Primary	18-49	0-14	Working	Urban	Not a big problem	Male	Not ever used	Primary	Not working
35-49	rich	yes	low	high	low	Secondar and above	18-49	18-49	Working	Rural	Not a big problem	Male	Not ever used	Secondar and above	Not working
20-34	poor	no	low	high	low	No education	0-14	0-14	Working	Urban	Big problem	Male	Not ever used	Primary	Working
20-34	middle	yes	low	high	low	No education	18-49	15-17	Working	Urban	Big problem	Female	Not ever used	No education	Not working
15-19	poor	no	low	high	low	Primary	0-14	0-14	Working	Urban	Big problem	Male	Ever used	Primary	Not working
35-49	poor	no	low	high	low	No education	0-14	0-14	Working	Urban	Big problem	Female	Not ever used	Primary	Working
20-34	rich	yes	low	high	low	Secondar and above	15-17	15-17	Working	Rural	Not a big problem	Male	Not ever used	Secondar and above	Not working
20-34	rich	yes	low	high	low	Secondar and above	18-49	18-49	Working	Rural	Not a big problem	Male	Ever used	Secondar and above	Not working
35-49	rich	yes	low	high	low	Secondar and above	18-49	18-49	Working	Rural	Not a big problem	Male	Not ever used	Secondar and above	Not working
20-34	rich	yes	low	high	low	Secondar and above	15-17	15-17	Working	Rural	Not a big problem	Male	Not ever used	Primary	Not working
35-49	poor	no	low	high	low	No education	18-49	18-49	Not working	Urban	Big problem	Male	Not ever used	No education	Working
35-49	poor	no	low	high	low	No education	18-49	15-17	Not working	Urban	Big problem	Male	Not ever used	No education	Working
20-34	poor	no	low	high	low	No education	18-49	18-49	Working	Urban	Big problem	Male	Not ever used	No education	Working
20-34	middle	yes	low	high	low	Primary	15-17	15-17	Not working	Urban	Big problem	Male	Ever used	No education	Working
20-34	rich	yes	low	high	low	Primary	18-49	0-14	Working	Rural	Not a big problem	Male	Ever used	Primary	Not working
20-34	poor	no	low	high	low	No education	18-49	15-17	Not working	Urban	Big problem	Male	Not ever used	No education	Working
20-34	poor	no	low	high	low	No education	15-17	15-17	Not working	Urban	Not a big problem	Male	Not ever used	No education	Working
35-49	poor	no	low	high	low	No education	18-49	18-49	Working	Urban	Big problem	Male	Not ever used	No education	Working
20-34	rich	yes	low	high	low	Secondar and above	18-49	18-49	Working	Urban	Not a big problem	Male	Not ever used	Secondar and above	Not working
35-49	poor	no	low	high	low	No education	15-17	15-17	Not working	Urban	Big problem	Male	Not ever used	No education	Working
20-34	poor	no	low	high	low	No education	18-49	18-49	Not working	Urban	Big problem	Male	Not ever used	No education	Working
35-49	poor	no	low	high	low	No education	15-17	0-14	Not working	Urban	Big problem	Male	Not ever used	Primary	Working
20-34	rich	yes	low	high	low	Secondar and above	18-49	15-17	Working	Urban	Not a big problem	Male	Not ever used	Secondar and above	Not working
20-34	middle	yes	low	high	low	No education	18-49	15-17	Working	Urban	Not a big problem	Male	Ever used	No education	Not working
35-49	poor	no	low	high	low	No education	18-49	18-49	Working	Urban	Not a big problem	Male	Not ever used	No education	Not working
20-34	middle	yes	low	high	low	Secondar and above	0-14	0-14	Working	Urban	Not a big problem	Female	Not ever used	Secondar and above	Not working
35-49	poor	no	low	high	low	No education	18-49	18-49	Working	Urban	Big problem	Male	Not ever used	No education	Working
20-34	rich	yes	low	high	low	No education	0-14	15-17	Working	Urban	Not a big problem	Male	Not ever used	No education	Not working
20-34	middle	no	low	high	low	No education	0-14	0-14	Working	Urban	Big problem	Male	Ever used	No education	Working
20-34	poor	yes	low	high	low	Primary	18-49	15-17	Working	Urban	Big problem	Male	Not ever used	Primary	Not working
35-49	middle	no	low	high	low	No education	18-49	18-49	Working	Urban	Big problem	Male	Not ever used	No education	Working
20-34	poor	no	low	high	low	No education	18-49	15-17	Not working	Urban	Not a big problem	Male	Not ever used	No education	Working
20-34	middle	yes	low	high	low	No education	18-49	18-49	Working	Urban	Big problem	Male	Not ever used	No education	Working
15-19	poor	no	low	high	low	Primary	0-14	0-14	Working	Urban	Big problem	Female	Not ever used	Primary	Not working
35-49	rich	yes	low	high	low	Primary	18-49	15-17	Working	Rural	Big problem	Male	Not ever used	Primary	Not working
20-34	rich	yes	low	high	low	Secondar and above	15-17	15-17	Working	Urban	Not a big problem	Male	Ever used	Primary	Not working
20-34	rich	yes	low	high	low	Primary	0-14	0-14	Working	Rural	Big problem	Male	Ever used	Secondar and above	Not working
35-49	poor	no	low	high	low	Primary	15-17	0-14	Working	Urban	Not a big problem	Male	Not ever used	Primary	Not working
20-34	rich	yes	low	high	low	Secondar and above	18-49	18-49	Working	Rural	Not a big problem	Male	Not ever used	Secondar and above	Not working
20-34	rich	yes	low	high	low	Secondar and above	15-17	0-14	Working	Urban	Big problem	Male	Ever used	Primary	Not working
20-34	poor	yes	low	high	low	Secondar and above	15-17	18-49	Working	Urban	Big problem	Female	Not ever used	Secondar and above	Not working
20-34	poor	yes	low	high	low	Primary	18-49	15-17	Working	Urban	Not a big problem	Male	Ever used	Primary	Working
20-34	poor	no	low	high	low	Secondar and above	15-17	0-14	Not working	Urban	Not a big problem	Male	Not ever used	Secondar and above	Working
20-34	poor	no	low	high	low	No education	15-17	0-14	Working	Urban	Big problem	Male	Not ever used	Primary	Working
35-49	middle	no	low	high	low	No education	18-49	18-49	Working	Urban	Big problem	Male	Not ever used	No education	Working
20-34	poor	no	low	high	low	No education	15-17	15-17	Not working	Urban	Big problem	Male	Not ever used	No education	Working
35-49	rich	yes	low	high	low	Primary	18-49	0-14	Working	Rural	Not a big problem	Female	Not ever used	Primary	Not working
20-34	middle	no	low	high	low	Primary	15-17	15-17	Working	Urban	Big problem	Female	Not ever used	Primary	Not working
20-34	middle	yes	low	high	low	Primary	15-17	0-14	Working	Urban	Big problem	Male	Not ever used	Primary	Working
20-34	rich	yes	low	high	low	Primary	18-49	18-49	Not working	Rural	Big problem	Male	Ever used	Secondar and above	Working
20-34	rich	yes	low	high	low	Secondar and above	18-49	18-49	Working	Urban	Not a big problem	Male	Not ever used	Secondar and above	Not working
35-49	poor	no	low	high	low	No education	18-49	18-49	Not working	Urban	Not a big problem	Male	Not ever used	No education	Working
35-49	rich	yes	low	high	low	Primary	18-49	18-49	Working	Rural	Big problem	Male	Not ever used	Primary	Not working
20-34	rich	yes	low	high	low	Secondar and above	18-49	18-49	Working	Urban	Not a big problem	Male	Ever used	Secondar and above	Not working
20-34	middle	no	low	high	low	No education	0-14	0-14	Working	Urban	Not a big problem	Male	Not ever used	Primary	Not working
20-34	poor	no	low	high	low	No education	15-17	15-17	Not working	Urban	Big problem	Male	Not ever used	No education	Working
35-49	middle	yes	low	low	low	No education	15-17	15-17	Working	Urban	Big problem	Male	Not ever used	Primary	Working
20-34	poor	yes	low	low	low	No education	15-17	15-17	Working	Urban	Big problem	Male	Not ever used	No education	Not working
20-34	middle	yes	low	low	low	No education	18-49	15-17	Working	Urban	Big problem	Male	Not ever used	Primary	Not working
20-34	poor	no	low	low	low	Primary	15-17	15-17	Working	Urban	Big problem	Male	Not ever used	No education	Working
20-34	middle	no	low	low	low	No education	0-14	0-14	Working	Urban	Big problem	Male	Ever used	No education	Working
20-34	poor	no	low	low	low	No education	18-49	18-49	Working	Urban	Big problem	Male	Not ever used	No education	Not working
20-34	poor	yes	low	low	low	Secondar and above	15-17	15-17	Working	Urban	Big problem	Male	Not ever used	No education	Working
20-34	poor	no	low	low	low	Primary	18-49	0-14	Working	Urban	Big problem	Male	Not ever used	Primary	Working
20-34	poor	no	low	low	low	Primary	18-49	15-17	Working	Urban	Big problem	Male	Not ever used	Primary	Not working
20-34	rich	no	low	low	low	No education	18-49	15-17	Working	Urban	Big problem	Male	Not ever used	No education	Not working
20-34	poor	no	low	low	low	No education	18-49	15-17	Working	Urban	Big problem	Male	Ever used	No education	Not working
35-49	poor	no	low	low	low	Primary	15-17	0-14	Working	Urban	Big problem	Male	Not ever used	Primary	Working
35-49	middle	no	low	low	low	No education	18-49	18-49	Working	Urban	Big problem	Male	Not ever used	No education	Working
20-34	middle	no	low	low	low	No education	18-49	18-49	Working	Urban	Big problem	Male	Ever used	Primary	Not working
20-34	poor	yes	low	low	low	No education	18-49	15-17	Working	Urban	Not a big problem	Male	Not ever used	No education	Not working
35-49	poor	yes	low	low	low	No education	18-49	15-17	Working	Urban	Big problem	Male	Not ever used	Primary	Not working
15-19	middle	yes	low	low	low	No education	18-49	15-17	Working	Urban	Big problem	Male	Ever used	Primary	Working
35-49	poor	yes	low	low	low	No education	18-49	15-17	Working	Urban	Big problem	Male	Not ever used	Primary	Not working
20-34	poor	no	low	low	low	No education	15-17	15-17	Working	Urban	Big problem	Male	Not ever used	No education	Not working
15-19	poor	no	low	low	low	No education	18-49	15-17	Working	Urban	Big problem	Male	Not ever used	Primary	Working
20-34	poor	yes	low	low	low	No education	18-49	15-17	Working	Urban	Big problem	Male	Not ever used	No education	Not working
20-34	poor	yes	low	low	low	No education	15-17	15-17	Working	Urban	Big problem	Male	Not ever used	Primary	Not working
20-34	middle	yes	low	low	low	No education	15-17	15-17	Working	Urban	Big problem	Male	Not ever used	No education	Working
35-49	poor	no	low	low	low	No education	18-49	15-17	Working	Urban	Not a big problem	Male	Not ever used	Primary	Working
20-34	poor	no	low	low	low	No education	15-17	15-17	Working	Urban	Big problem	Male	Not ever used	No education	Working
20-34	poor	yes	low	low	low	No education	18-49	15-17	Working	Urban	Big problem	Male	Not ever used	No education	Not working
35-49	poor	yes	low	low	low	No education	15-17	15-17	Working	Urban	Not a big problem	Male	Not ever used	No education	Not working
20-34	poor	yes	low	low	low	Primary	15-17	0-14	Working	Rural	Big problem	Male	Not ever used	Secondar and above	Working
20-34	middle	yes	low	low	low	Secondar and above	15-17	15-17	Working	Rural	Big problem	Male	Ever used	Secondar and above	Not working
35-49	poor	yes	low	low	low	No education	15-17	15-17	Working	Urban	Not a big problem	Male	Ever used	No education	Not working
35-49	middle	yes	low	low	low	No education	18-49	18-49	Working	Urban	Big problem	Male	Ever used	No education	Working
20-34	rich	yes	low	low	low	No education	18-49	15-17	Working	Urban	Big problem	Male	Ever used	No education	Not working
15-19	middle	yes	low	low	low	No education	18-49	15-17	Working	Urban	Big problem	Male	Not ever used	No education	Working
20-34	poor	yes	low	low	low	Primary	18-49	0-14	Working	Urban	Big problem	Female	Not ever used	Primary	Working
20-34	poor	yes	low	low	low	Primary	15-17	15-17	Working	Urban	Not a big problem	Male	Not ever used	Primary	Not working
20-34	poor	no	low	low	low	No education	0-14	0-14	Working	Urban	Big problem	Female	Not ever used	Primary	Working
20-34	rich	yes	low	low	low	Primary	0-14	0-14	Working	Rural	Not a big problem	Male	Not ever used	Secondar and above	Not working
20-34	poor	yes	low	low	low	No education	15-17	0-14	Working	Urban	Big problem	Male	Not ever used	Primary	Working
15-19	poor	no	low	low	low	No education	0-14	0-14	Not working	Urban	Big problem	Female	Not ever used	Primary	Working
35-49	poor	yes	low	low	low	No education	18-49	0-14	Working	Urban	Big problem	Male	Ever used	No education	Not working
35-49	rich	yes	low	low	low	Secondar and above	18-49	18-49	Working	Rural	Not a big problem	Male	Ever used	Secondar and above	Not working
35-49	middle	no	low	low	low	No education	18-49	18-49	Working	Urban	Big problem	Male	Ever used	No education	Working
20-34	rich	yes	low	low	low	Secondar and above	18-49	18-49	Working	Rural	Big problem	Male	Ever used	Secondar and above	Not working
20-34	rich	yes	low	low	low	Secondar and above	0-14	0-14	Working	Rural	Big problem	Male	Not ever used	Secondar and above	Not working
20-34	poor	no	low	low	low	Primary	15-17	0-14	Working	Urban	Big problem	Male	Not ever used	Primary	Not working
20-34	poor	no	low	low	low	No education	15-17	0-14	Working	Urban	Big problem	Male	Not ever used	Primary	Working
20-34	middle	yes	low	low	low	No education	15-17	15-17	Working	Urban	Big problem	Male	Not ever used	No education	Working
35-49	middle	yes	low	low	low	No education	15-17	15-17	Working	Urban	Big problem	Male	Not ever used	No education	Working
35-49	rich	yes	low	low	low	Secondar and above	18-49	18-49	Working	Rural	Not a big problem	Male	Ever used	Secondar and above	Not working
20-34	rich	yes	low	low	low	Secondar and above	18-49	18-49	Working	Rural	Not a big problem	Male	Not ever used	Secondar and above	Working
15-19	poor	yes	low	low	low	Primary	15-17	15-17	Working	Urban	Big problem	Male	Ever used	Primary	Not working
35-49	poor	yes	low	low	low	No education	18-49	15-17	Working	Urban	Big problem	Male	Not ever used	Primary	Not working
20-34	rich	yes	low	low	low	Secondar and above	18-49	15-17	Working	Rural	Not a big problem	Male	Not ever used	Secondar and above	Working
20-34	poor	no	low	low	low	No education	15-17	15-17	Working	Urban	Big problem	Male	Not ever used	Primary	Working
35-49	middle	yes	low	low	low	Primary	15-17	15-17	Working	Urban	Big problem	Male	Not ever used	No education	Not working
35-49	middle	no	low	low	low	No education	15-17	15-17	Working	Urban	Big problem	Male	Not ever used	No education	Not working
35-49	poor	no	low	low	low	Primary	18-49	15-17	Not working	Urban	Big problem	Male	Not ever used	No education	Not working
20-34	poor	yes	low	low	low	No education	15-17	15-17	Working	Urban	Big problem	Male	Not ever used	No education	Not working
20-34	rich	yes	low	low	low	Secondar and above	18-49	18-49	Working	Rural	Not a big problem	Male	Ever used	Secondar and above	Working
20-34	poor	yes	low	low	low	No education	18-49	18-49	Working	Urban	Big problem	Male	Ever used	No education	Working
35-49	poor	no	low	low	low	No education	15-17	15-17	Working	Urban	Big problem	Male	Not ever used	Primary	Working
20-34	rich	yes	low	low	low	Secondar and above	18-49	15-17	Working	Rural	Not a big problem	Female	Ever used	Secondar and above	Not working
20-34	poor	no	low	low	low	No education	0-14	0-14	Working	Urban	Big problem	Male	Not ever used	Primary	Working
15-19	poor	yes	low	low	low	Primary	0-14	0-14	Not working	Urban	Big problem	Male	Not ever used	No education	Working
20-34	poor	yes	low	low	low	No education	15-17	15-17	Working	Urban	Not a big problem	Male	Not ever used	Primary	Not working
20-34	poor	no	low	low	low	Primary	0-14	15-17	Working	Urban	Not a big problem	Female	Not ever used	Primary	Working
20-34	poor	yes	low	low	low	Primary	15-17	15-17	Working	Urban	Big problem	Male	Ever used	Primary	Working
15-19	poor	yes	low	low	low	Primary	15-17	15-17	Working	Urban	Not a big problem	Male	Ever used	Primary	Working
35-49	poor	yes	low	low	low	No education	15-17	15-17	Working	Urban	Big problem	Male	Ever used	No education	Working
15-19	poor	no	low	low	low	No education	0-14	0-14	Working	Urban	Big problem	Male	Not ever used	Primary	Not working
35-49	rich	yes	low	low	low	Secondar and above	18-49	18-49	Working	Rural	Not a big problem	Male	Not ever used	Primary	Working
20-34	poor	yes	low	low	low	No education	18-49	15-17	Working	Urban	Big problem	Male	Not ever used	Primary	Not working
20-34	rich	yes	low	low	low	Secondar and above	18-49	18-49	Working	Rural	Not a big problem	Female	Not ever used	Secondar and above	Not working
20-34	middle	yes	low	low	low	No education	15-17	15-17	Working	Urban	Big problem	Male	Ever used	No education	Working
20-34	poor	no	low	low	low	No education	18-49	0-14	Working	Urban	Not a big problem	Male	Not ever used	No education	Not working
20-34	poor	yes	low	low	low	No education	15-17	15-17	Working	Urban	Big problem	Male	Not ever used	No education	Not working
20-34	poor	yes	low	low	low	No education	18-49	18-49	Working	Urban	Big problem	Male	Not ever used	No education	Working
35-49	middle	yes	low	low	low	Secondar and above	15-17	15-17	Working	Rural	Big problem	Male	Ever used	Secondar and above	Not working
20-34	rich	yes	low	low	low	Secondar and above	18-49	18-49	Working	Rural	Big problem	Male	Ever used	Secondar and above	Not working
35-49	poor	yes	low	low	low	No education	18-49	15-17	Working	Urban	Big problem	Male	Not ever used	No education	Not working
35-49	middle	yes	low	low	low	No education	15-17	15-17	Working	Urban	Big problem	Male	Not ever used	No education	Not working
35-49	poor	yes	high	low	low	No education	15-17	15-17	Working	Urban	Big problem	Male	Not ever used	Secondar and above	Not working
35-49	rich	yes	high	low	low	No education	18-49	18-49	Working	Urban	Not a big problem	Male	Not ever used	No education	Not working
35-49	middle	yes	high	low	low	No education	18-49	18-49	Working	Urban	Not a big problem	Male	Ever used	No education	Working
20-34	poor	yes	high	low	low	Primary	18-49	18-49	Working	Urban	Big problem	Male	Ever used	Secondar and above	Not working
35-49	poor	no	high	low	low	No education	18-49	18-49	Working	Urban	Big problem	Female	Not ever used	Primary	Not working
20-34	poor	yes	high	low	low	No education	18-49	15-17	Working	Urban	Not a big problem	Male	Not ever used	No education	Not working
20-34	poor	yes	high	low	low	No education	15-17	15-17	Working	Urban	Not a big problem	Male	Not ever used	No education	Not working
20-34	poor	yes	high	low	low	No education	18-49	15-17	Working	Urban	Not a big problem	Male	Ever used	No education	Not working
35-49	poor	yes	high	low	low	No education	15-17	15-17	Working	Urban	Not a big problem	Male	Not ever used	No education	Not working
20-34	poor	yes	high	low	low	Secondar and above	18-49	18-49	Working	Urban	Big problem	Male	Not ever used	Secondar and above	Not working
20-34	rich	yes	high	low	low	Secondar and above	18-49	15-17	Working	Rural	Not a big problem	Male	Not ever used	Secondar and above	Not working
20-34	rich	yes	high	low	low	Primary	15-17	15-17	Not working	Urban	Big problem	Male	Ever used	Primary	Not working
35-49	middle	yes	high	low	low	No education	15-17	15-17	Working	Urban	Not a big problem	Male	Ever used	No education	Not working
20-34	rich	yes	high	low	low	Secondar and above	18-49	18-49	Working	Rural	Not a big problem	Male	Ever used	Secondar and above	Not working
20-34	middle	no	high	low	low	No education	15-17	15-17	Working	Urban	Not a big problem	Male	Ever used	Primary	Working
35-49	middle	no	high	low	low	Primary	0-14	0-14	Working	Urban	Not a big problem	Male	Not ever used	No education	Not working
20-34	poor	no	high	low	low	Primary	15-17	15-17	Working	Urban	Big problem	Male	Ever used	Primary	Working
20-34	middle	no	high	low	low	Primary	0-14	0-14	Working	Urban	Not a big problem	Male	Not ever used	No education	Not working
20-34	rich	yes	high	low	low	Secondar and above	18-49	18-49	Not working	Rural	Not a big problem	Male	Ever used	Secondar and above	Not working
35-49	poor	yes	high	low	low	No education	18-49	18-49	Working	Urban	Not a big problem	Male	Not ever used	Primary	Not working
20-34	middle	yes	high	low	low	No education	18-49	18-49	Working	Urban	Not a big problem	Male	Ever used	No education	Working
20-34	poor	no	high	low	low	No education	18-49	0-14	Working	Urban	Not a big problem	Female	Not ever used	Primary	Not working
20-34	poor	yes	high	low	low	Primary	18-49	15-17	Working	Urban	Big problem	Male	Ever used	Primary	Not working
35-49	poor	yes	high	low	low	No education	18-49	18-49	Working	Urban	Not a big problem	Male	Not ever used	No education	Not working
20-34	poor	yes	high	low	low	Primary	15-17	15-17	Not working	Urban	Not a big problem	Male	Not ever used	No education	Working
35-49	rich	yes	high	low	low	No education	18-49	18-49	Working	Urban	Not a big problem	Male	Ever used	No education	Working
35-49	poor	yes	high	low	low	No education	18-49	18-49	Working	Urban	Not a big problem	Male	Ever used	Secondar and above	Not working
35-49	poor	yes	high	low	low	No education	18-49	18-49	Working	Urban	Not a big problem	Male	Not ever used	No education	Not working
15-19	rich	yes	high	low	low	Primary	15-17	15-17	Working	Rural	Not a big problem	Male	Not ever used	Secondar and above	Not working
20-34	poor	yes	high	low	low	No education	18-49	15-17	Working	Urban	Not a big problem	Male	Not ever used	No education	Not working
20-34	poor	yes	high	low	low	No education	15-17	15-17	Working	Urban	Not a big problem	Male	Not ever used	No education	Not working
35-49	middle	yes	high	low	low	Primary	18-49	18-49	Working	Urban	Big problem	Male	Ever used	Secondar and above	Not working
35-49	poor	yes	high	low	low	No education	18-49	18-49	Working	Urban	Not a big problem	Male	Not ever used	No education	Not working
35-49	poor	no	high	low	low	No education	18-49	18-49	Working	Urban	Not a big problem	Male	Not ever used	No education	Not working
35-49	middle	yes	high	low	low	No education	18-49	18-49	Working	Urban	Not a big problem	Male	Ever used	No education	Working
35-49	rich	yes	high	low	low	No education	15-17	0-14	Working	Rural	Not a big problem	Male	Not ever used	Primary	Not working
20-34	rich	yes	high	low	low	Secondar and above	18-49	15-17	Working	Urban	Not a big problem	Male	Ever used	Secondar and above	Working
20-34	poor	yes	high	low	low	No education	18-49	15-17	Working	Urban	Not a big problem	Male	Not ever used	No education	Not working
20-34	poor	yes	high	low	low	Secondar and above	0-14	15-17	Working	Urban	Not a big problem	Male	Ever used	Secondar and above	Not working
35-49	rich	yes	high	low	low	Primary	15-17	15-17	Not working	Urban	Not a big problem	Male	Not ever used	No education	Working
20-34	rich	yes	high	low	low	Secondar and above	18-49	15-17	Working	Rural	Not a big problem	Male	Not ever used	Secondar and above	Working
20-34	middle	no	high	low	low	Primary	15-17	15-17	Not working	Urban	Big problem	Male	Not ever used	Secondar and above	Working
35-49	poor	no	high	low	low	No education	18-49	15-17	Working	Urban	Big problem	Female	Not ever used	No education	Not working
20-34	poor	yes	high	low	low	No education	18-49	15-17	Working	Urban	Not a big problem	Male	Not ever used	No education	Not working
35-49	poor	no	high	low	low	No education	0-14	15-17	Not working	Urban	Not a big problem	Male	Not ever used	No education	Working
20-34	poor	yes	high	low	low	No education	18-49	18-49	Working	Urban	Not a big problem	Male	Not ever used	No education	Working
20-34	middle	yes	high	low	low	No education	15-17	15-17	Not working	Urban	Not a big problem	Male	Ever used	No education	Not working
20-34	poor	yes	high	low	low	No education	18-49	15-17	Working	Urban	Not a big problem	Male	Ever used	No education	Not working
35-49	rich	yes	high	low	low	Secondar and above	18-49	18-49	Working	Urban	Big problem	Male	Not ever used	Secondar and above	Not working
35-49	poor	yes	high	low	low	Secondar and above	15-17	15-17	Working	Urban	Big problem	Male	Not ever used	Secondar and above	Working
20-34	middle	yes	high	low	low	No education	18-49	18-49	Working	Urban	Not a big problem	Male	Not ever used	No education	Working
35-49	poor	yes	high	low	low	Secondar and above	18-49	18-49	Working	Urban	Big problem	Female	Not ever used	Secondar and above	Not working
35-49	poor	no	high	low	low	No education	18-49	0-14	Working	Urban	Big problem	Male	Not ever used	No education	Not working
35-49	middle	yes	high	low	low	No education	15-17	15-17	Working	Urban	Not a big problem	Male	Not ever used	No education	Not working
20-34	middle	yes	high	low	low	No education	18-49	18-49	Working	Urban	Not a big problem	Male	Not ever used	No education	Working
20-34	poor	yes	high	low	low	Secondar and above	18-49	18-49	Working	Urban	Big problem	Male	Ever used	Primary	Not working
20-34	middle	yes	high	low	low	Secondar and above	18-49	18-49	Working	Urban	Not a big problem	Male	Not ever used	Secondar and above	Not working
35-49	middle	yes	high	low	low	No education	18-49	18-49	Working	Urban	Big problem	Male	Not ever used	No education	Not working
35-49	poor	yes	high	low	low	Primary	15-17	15-17	Working	Urban	Big problem	Male	Ever used	Secondar and above	Not working
35-49	poor	yes	high	low	low	Primary	18-49	15-17	Working	Urban	Big problem	Female	Not ever used	Secondar and above	Not working
20-34	rich	yes	high	low	low	Secondar and above	18-49	15-17	Working	Urban	Not a big problem	Male	Not ever used	Secondar and above	Not working
35-49	poor	yes	high	low	low	Primary	18-49	18-49	Not working	Urban	Big problem	Male	Not ever used	Primary	Working
20-34	middle	yes	high	low	low	No education	0-14	0-14	Working	Rural	Not a big problem	Male	Not ever used	Primary	Working
20-34	poor	no	high	low	low	Primary	15-17	0-14	Working	Urban	Big problem	Male	Not ever used	Primary	Working
35-49	poor	yes	high	low	low	No education	18-49	15-17	Working	Urban	Big problem	Male	Not ever used	No education	Not working
35-49	rich	yes	high	low	low	Primary	0-14	15-17	Working	Rural	Big problem	Male	Ever used	Secondar and above	Not working
35-49	poor	yes	high	low	low	Primary	18-49	0-14	Not working	Urban	Big problem	Male	Not ever used	Primary	Working
20-34	rich	yes	high	low	low	No education	15-17	15-17	Working	Urban	Not a big problem	Male	Not ever used	No education	Not working
20-34	rich	yes	high	low	low	No education	15-17	15-17	Working	Urban	Not a big problem	Male	Ever used	Primary	Not working
20-34	middle	yes	high	low	low	No education	18-49	15-17	Working	Urban	Not a big problem	Male	Ever used	No education	Not working
20-34	middle	yes	high	low	low	No education	18-49	18-49	Working	Urban	Not a big problem	Male	Ever used	No education	Not working
20-34	middle	yes	high	low	low	Primary	18-49	18-49	Working	Urban	Big problem	Male	Not ever used	No education	Working
20-34	poor	no	high	low	low	Primary	18-49	18-49	Working	Urban	Big problem	Male	Not ever used	Primary	Working
35-49	middle	yes	high	low	low	No education	18-49	18-49	Working	Urban	Big problem	Male	Not ever used	Primary	Working
35-49	middle	yes	high	low	low	No education	18-49	18-49	Working	Urban	Not a big problem	Male	Not ever used	Primary	Not working
20-34	poor	no	high	low	low	Primary	18-49	15-17	Not working	Urban	Big problem	Male	Not ever used	Primary	Working
35-49	middle	yes	high	low	low	No education	18-49	18-49	Working	Urban	Big problem	Male	Not ever used	No education	Not working
35-49	middle	yes	high	low	low	Primary	18-49	15-17	Working	Urban	Not a big problem	Male	Ever used	No education	Not working
35-49	rich	yes	high	low	low	Secondar and above	18-49	18-49	Working	Urban	Not a big problem	Female	Not ever used	Secondar and above	Not working
35-49	rich	yes	high	low	low	Secondar and above	15-17	15-17	Working	Urban	Not a big problem	Male	Ever used	Secondar and above	Not working
20-34	rich	yes	high	low	low	Secondar and above	18-49	18-49	Working	Urban	Not a big problem	Male	Ever used	Secondar and above	Working
35-49	rich	yes	high	low	low	No education	18-49	18-49	Not working	Urban	Not a big problem	Female	Not ever used	Secondar and above	Not working
20-34	rich	yes	high	low	low	Secondar and above	18-49	18-49	Working	Urban	Not a big problem	Male	Ever used	Secondar and above	Not working
20-34	poor	yes	high	low	low	No education	15-17	15-17	Working	Urban	Big problem	Male	Ever used	No education	Working
20-34	poor	no	high	low	low	Primary	15-17	15-17	Working	Urban	Not a big problem	Male	Not ever used	Primary	Not working
20-34	poor	yes	high	low	low	No education	15-17	15-17	Working	Urban	Not a big problem	Male	Not ever used	Primary	Not working
35-49	middle	yes	high	low	low	No education	18-49	18-49	Working	Urban	Big problem	Male	Not ever used	No education	Not working
35-49	poor	yes	high	low	low	No education	15-17	15-17	Working	Urban	Big problem	Male	Not ever used	No education	Not working
35-49	middle	yes	high	low	low	No education	18-49	18-49	Working	Urban	Not a big problem	Male	Ever used	No education	Not working
35-49	middle	yes	high	low	low	No education	18-49	15-17	Working	Urban	Big problem	Male	Not ever used	Primary	Not working
35-49	poor	yes	high	low	low	No education	0-14	15-17	Working	Urban	Big problem	Male	Not ever used	No education	Not working
35-49	middle	yes	high	low	low	No education	18-49	15-17	Working	Urban	Not a big problem	Male	Ever used	No education	Not working
35-49	poor	yes	high	low	low	Primary	0-14	0-14	Working	Urban	Big problem	Male	Ever used	Primary	Working
20-34	poor	no	high	low	low	No education	18-49	15-17	Not working	Urban	Big problem	Male	Not ever used	Primary	Working
35-49	poor	no	high	low	low	Primary	18-49	18-49	Working	Urban	Big problem	Male	Not ever used	No education	Working
15-19	poor	yes	high	low	low	Primary	15-17	15-17	Working	Urban	Big problem	Male	Not ever used	Primary	Not working
20-34	middle	no	high	low	low	Secondar and above	18-49	18-49	Working	Urban	Not a big problem	Male	Not ever used	Secondar and above	Working
35-49	rich	yes	high	low	low	Secondar and above	18-49	18-49	Working	Rural	Not a big problem	Male	Not ever used	Secondar and above	Not working
20-34	poor	no	high	low	low	Primary	15-17	15-17	Working	Urban	Big problem	Male	Not ever used	Primary	Not working
15-19	middle	yes	high	low	low	Secondar and above	18-49	18-49	Working	Rural	Not a big problem	Male	Not ever used	Secondar and above	Not working
35-49	poor	yes	high	low	low	Primary	18-49	15-17	Working	Urban	Big problem	Male	Ever used	Primary	Working
35-49	rich	yes	high	low	low	Secondar and above	18-49	18-49	Working	Urban	Not a big problem	Male	Not ever used	No education	Not working
20-34	rich	yes	high	low	low	Secondar and above	18-49	15-17	Working	Urban	Not a big problem	Male	Not ever used	Secondar and above	Working
20-34	poor	yes	high	low	low	Primary	0-14	0-14	Working	Urban	Big problem	Male	Not ever used	Secondar and above	Working
35-49	rich	yes	high	low	low	Secondar and above	15-17	0-14	Working	Urban	Not a big problem	Male	Not ever used	Secondar and above	Not working
20-34	poor	no	high	low	low	Primary	18-49	15-17	Working	Urban	Not a big problem	Male	Ever used	No education	Not working
20-34	middle	yes	high	low	low	No education	18-49	18-49	Working	Urban	Big problem	Male	Not ever used	Primary	Not working
20-34	rich	yes	high	low	low	Secondar and above	15-17	15-17	Working	Urban	Not a big problem	Male	Ever used	Secondar and above	Not working
35-49	poor	no	high	low	low	Primary	18-49	0-14	Working	Urban	Big problem	Male	Not ever used	Primary	Working
20-34	poor	no	high	low	low	No education	18-49	15-17	Working	Urban	Big problem	Male	Not ever used	Secondar and above	Working
35-49	rich	yes	high	low	low	Secondar and above	0-14	0-14	Working	Urban	Not a big problem	Female	Not ever used	No education	Not working
20-34	poor	no	high	low	low	Primary	18-49	15-17	Not working	Urban	Big problem	Male	Not ever used	No education	Working
20-34	rich	yes	high	low	low	Secondar and above	15-17	15-17	Working	Urban	Not a big problem	Male	Ever used	Secondar and above	Not working
20-34	rich	yes	high	low	low	Secondar and above	18-49	15-17	Working	Rural	Big problem	Male	Ever used	Secondar and above	Not working
20-34	poor	no	high	low	low	Primary	18-49	15-17	Working	Urban	Not a big problem	Male	Not ever used	Primary	Not working
20-34	rich	yes	high	low	low	Secondar and above	18-49	15-17	Working	Urban	Not a big problem	Male	Ever used	Secondar and above	Not working
35-49	middle	yes	high	low	low	No education	18-49	15-17	Working	Urban	Not a big problem	Male	Not ever used	No education	Not working
20-34	poor	no	high	low	low	Primary	18-49	0-14	Working	Urban	Big problem	Male	Not ever used	Primary	Working
20-34	poor	no	low	high	low	Primary	18-49	15-17	Working	Urban	Big problem	Male	Ever used	No education	Working
20-34	rich	yes	low	high	low	Primary	15-17	15-17	Working	Urban	Not a big problem	Male	Ever used	No education	Not working
35-49	middle	no	low	high	low	No education	15-17	0-14	Not working	Urban	Big problem	Male	Not ever used	Primary	Not working
35-49	rich	yes	low	high	low	Secondar and above	18-49	15-17	Working	Rural	Not a big problem	Female	Ever used	Primary	Not working
20-34	rich	no	low	high	low	No education	18-49	0-14	Working	Urban	Big problem	Male	Not ever used	No education	Not working
35-49	middle	yes	low	high	low	No education	18-49	15-17	Not working	Urban	Big problem	Male	Not ever used	No education	Working
35-49	rich	yes	low	high	low	No education	18-49	18-49	Working	Urban	Not a big problem	Male	Ever used	No education	Not working
35-49	middle	no	low	high	low	Primary	18-49	15-17	Working	Urban	Big problem	Male	Not ever used	Primary	Not working
35-49	middle	no	low	high	low	Primary	15-17	15-17	Working	Urban	Big problem	Male	Not ever used	Secondar and above	Working
35-49	poor	no	low	high	low	No education	18-49	0-14	Working	Urban	Not a big problem	Male	Not ever used	No education	Not working
20-34	rich	yes	low	high	low	Primary	18-49	15-17	Working	Urban	Big problem	Male	Not ever used	Primary	Not working
35-49	middle	no	low	high	low	No education	15-17	15-17	Working	Urban	Big problem	Male	Ever used	Primary	Working
35-49	middle	yes	low	high	low	No education	15-17	18-49	Working	Urban	Big problem	Male	Not ever used	Primary	Not working
20-34	rich	yes	low	high	low	Secondar and above	18-49	15-17	Working	Rural	Not a big problem	Female	Ever used	Secondar and above	Not working
20-34	middle	yes	low	high	low	Secondar and above	0-14	0-14	Working	Rural	Not a big problem	Male	Not ever used	Secondar and above	Not working
20-34	rich	no	low	high	low	No education	18-49	0-14	Working	Urban	Big problem	Female	Not ever used	No education	Not working
35-49	middle	yes	low	high	low	Primary	18-49	15-17	Working	Urban	Not a big problem	Male	Not ever used	Secondar and above	Not working
35-49	rich	yes	low	high	low	Primary	18-49	15-17	Working	Rural	Not a big problem	Male	Ever used	Primary	Not working
35-49	poor	yes	low	high	low	Primary	15-17	15-17	Working	Urban	Big problem	Male	Not ever used	Primary	Working
35-49	middle	yes	low	high	low	Primary	18-49	0-14	Working	Urban	Big problem	Male	Ever used	Secondar and above	Not working
35-49	rich	yes	low	high	low	Primary	18-49	18-49	Not working	Rural	Big problem	Male	Ever used	Secondar and above	Not working
35-49	poor	no	low	high	low	No education	15-17	15-17	Not working	Urban	Big problem	Female	Not ever used	No education	Not working
35-49	poor	yes	low	high	low	No education	15-17	15-17	Working	Urban	Not a big problem	Male	Ever used	No education	Not working
35-49	middle	yes	low	high	low	No education	18-49	15-17	Working	Urban	Big problem	Male	Not ever used	No education	Working
20-34	middle	yes	low	high	low	Secondar and above	18-49	18-49	Working	Urban	Big problem	Female	Not ever used	Secondar and above	Not working
20-34	rich	yes	low	high	low	Secondar and above	18-49	15-17	Working	Rural	Big problem	Male	Not ever used	Secondar and above	Not working
35-49	rich	yes	low	high	low	No education	15-17	15-17	Not working	Urban	Big problem	Male	Not ever used	Primary	Working
35-49	rich	yes	low	high	low	No education	18-49	15-17	Working	Urban	Big problem	Male	Ever used	No education	Not working
20-34	rich	yes	low	high	low	Secondar and above	18-49	18-49	Working	Rural	Not a big problem	Male	Not ever used	Secondar and above	Working
20-34	poor	no	low	high	low	No education	15-17	15-17	Not working	Urban	Big problem	Male	Not ever used	Primary	Working
35-49	rich	no	low	high	low	No education	18-49	18-49	Working	Urban	Not a big problem	Male	Ever used	Secondar and above	Not working
20-34	rich	yes	low	high	low	Secondar and above	18-49	15-17	Working	Rural	Not a big problem	Female	Ever used	Secondar and above	Not working
20-34	rich	yes	low	high	low	No education	15-17	15-17	Working	Urban	Not a big problem	Male	Not ever used	No education	Not working
35-49	poor	yes	low	high	low	No education	18-49	15-17	Working	Urban	Not a big problem	Male	Not ever used	Primary	Not working
35-49	poor	yes	low	high	low	No education	18-49	18-49	Working	Urban	Not a big problem	Male	Ever used	Primary	Working
20-34	rich	yes	low	high	low	No education	15-17	15-17	Working	Urban	Not a big problem	Male	Not ever used	No education	Not working
35-49	rich	yes	low	high	low	Secondar and above	18-49	15-17	Working	Rural	Not a big problem	Male	Ever used	Secondar and above	Not working
35-49	poor	no	low	high	low	No education	18-49	0-14	Working	Urban	Not a big problem	Male	Not ever used	No education	Working
20-34	middle	yes	low	high	low	Primary	18-49	18-49	Working	Urban	Big problem	Male	Ever used	Primary	Not working
20-34	rich	no	low	high	low	No education	18-49	15-17	Working	Urban	Big problem	Female	Not ever used	No education	Not working
35-49	middle	yes	low	high	low	Primary	18-49	18-49	Working	Rural	Big problem	Male	Not ever used	Secondar and above	Not working
20-34	poor	no	low	high	low	Primary	18-49	15-17	Working	Urban	Not a big problem	Female	Not ever used	Secondar and above	Working
35-49	poor	yes	low	high	low	Primary	15-17	0-14	Not working	Urban	Not a big problem	Male	Ever used	Primary	Not working
35-49	poor	no	low	high	low	No education	18-49	15-17	Working	Urban	Not a big problem	Male	Not ever used	No education	Not working
20-34	rich	yes	low	high	low	Primary	18-49	18-49	Working	Urban	Not a big problem	Male	Not ever used	Secondar and above	Not working
20-34	poor	yes	low	high	low	Primary	15-17	18-49	Working	Urban	Not a big problem	Male	Not ever used	No education	Not working
35-49	rich	yes	low	high	low	Primary	18-49	15-17	Working	Rural	Not a big problem	Male	Ever used	Secondar and above	Not working
35-49	rich	yes	low	high	low	Primary	18-49	18-49	Working	Rural	Not a big problem	Male	Ever used	Secondar and above	Not working
20-34	rich	yes	low	high	low	No education	15-17	15-17	Working	Urban	Not a big problem	Male	Not ever used	No education	Working
35-49	rich	yes	low	high	low	Secondar and above	18-49	18-49	Working	Urban	Not a big problem	Female	Ever used	Secondar and above	Not working
35-49	poor	yes	low	high	low	No education	18-49	15-17	Working	Rural	Not a big problem	Male	Ever used	No education	Not working
20-34	rich	yes	low	high	low	No education	18-49	0-14	Working	Rural	Not a big problem	Male	Ever used	No education	Not working
35-49	rich	yes	low	high	low	No education	15-17	15-17	Working	Urban	Not a big problem	Male	Not ever used	No education	Working
20-34	rich	yes	low	high	low	Secondar and above	15-17	15-17	Working	Urban	Not a big problem	Male	Not ever used	Secondar and above	Not working
35-49	middle	yes	low	high	low	Secondar and above	18-49	15-17	Working	Rural	Not a big problem	Male	Ever used	Secondar and above	Not working
35-49	poor	yes	low	high	low	Primary	15-17	15-17	Working	Rural	Big problem	Female	Not ever used	No education	Not working
35-49	rich	yes	low	high	low	Primary	15-17	15-17	Working	Urban	Big problem	Male	Not ever used	Primary	Not working
20-34	rich	yes	low	high	high	Secondar and above	18-49	18-49	Working	Rural	Not a big problem	Male	Not ever used	Secondar and above	Working
35-49	rich	yes	low	high	high	Primary	18-49	18-49	Working	Rural	Not a big problem	Female	Ever used	Secondar and above	Not working
20-34	middle	yes	low	high	high	Secondar and above	18-49	18-49	Working	Urban	Not a big problem	Male	Ever used	Secondar and above	Not working
35-49	rich	yes	low	high	high	Primary	18-49	15-17	Working	Rural	Not a big problem	Male	Ever used	Primary	Not working
20-34	middle	no	low	high	high	No education	15-17	15-17	Working	Urban	Not a big problem	Male	Not ever used	No education	Working
35-49	rich	yes	low	high	high	Secondar and above	15-17	15-17	Working	Urban	Not a big problem	Male	Ever used	Secondar and above	Not working
20-34	rich	yes	low	high	high	Secondar and above	18-49	18-49	Not working	Rural	Not a big problem	Female	Ever used	Secondar and above	Working
20-34	poor	no	low	high	high	Primary	18-49	15-17	Working	Urban	Not a big problem	Male	Not ever used	Primary	Working
20-34	middle	no	low	high	high	No education	15-17	0-14	Not working	Urban	Not a big problem	Male	Not ever used	Primary	Working
20-34	rich	yes	low	high	high	Secondar and above	18-49	0-14	Working	Urban	Not a big problem	Male	Not ever used	Secondar and above	Not working
20-34	poor	no	low	high	high	No education	18-49	15-17	Not working	Urban	Big problem	Male	Not ever used	No education	Working
20-34	rich	yes	low	high	high	Secondar and above	18-49	18-49	Working	Urban	Not a big problem	Male	Not ever used	Secondar and above	Not working
20-34	rich	yes	low	high	high	Secondar and above	18-49	15-17	Working	Rural	Not a big problem	Male	Ever used	Secondar and above	Not working
35-49	poor	no	low	high	high	Primary	18-49	0-14	Working	Urban	Not a big problem	Male	Not ever used	No education	Working
20-34	rich	yes	low	high	high	Primary	18-49	18-49	Working	Rural	Not a big problem	Male	Not ever used	Primary	Working
35-49	middle	no	low	high	high	No education	18-49	18-49	Working	Urban	Not a big problem	Male	Not ever used	Primary	Working
35-49	rich	no	low	high	high	No education	18-49	0-14	Working	Urban	Not a big problem	Male	Not ever used	Secondar and above	Working
20-34	rich	yes	low	high	high	Secondar and above	18-49	18-49	Working	Rural	Not a big problem	Male	Not ever used	Secondar and above	Not working
35-49	rich	yes	low	high	high	No education	15-17	15-17	Working	Urban	Not a big problem	Female	Not ever used	Secondar and above	Not working
20-34	middle	no	low	high	high	Primary	15-17	0-14	Working	Urban	Not a big problem	Male	Not ever used	Primary	Working
35-49	rich	yes	low	high	high	Secondar and above	18-49	15-17	Working	Urban	Not a big problem	Male	Ever used	Secondar and above	Not working
15-19	poor	no	low	high	high	Primary	0-14	0-14	Not working	Urban	Not a big problem	Male	Not ever used	Primary	Working
35-49	rich	yes	low	high	high	Primary	15-17	15-17	Working	Rural	Not a big problem	Male	Ever used	Secondar and above	Not working
15-19	rich	yes	low	high	high	Secondar and above	15-17	15-17	Not working	Urban	Not a big problem	Male	Not ever used	Secondar and above	Working
20-34	rich	no	low	high	high	No education	18-49	0-14	Working	Urban	Not a big problem	Male	Not ever used	No education	Working
20-34	poor	no	low	high	high	No education	0-14	0-14	Not working	Urban	Not a big problem	Male	Not ever used	Primary	Not working
35-49	rich	yes	low	high	high	Secondar and above	18-49	15-17	Working	Urban	Not a big problem	Male	Not ever used	No education	Not working
35-49	rich	yes	low	high	high	Secondar and above	18-49	15-17	Working	Urban	Not a big problem	Male	Ever used	Secondar and above	Not working
35-49	rich	yes	low	high	high	Secondar and above	18-49	18-49	Working	Rural	Not a big problem	Male	Not ever used	Secondar and above	Not working
20-34	rich	yes	low	high	high	Secondar and above	18-49	15-17	Working	Rural	Not a big problem	Female	Ever used	Secondar and above	Not working
35-49	poor	yes	low	high	high	No education	18-49	15-17	Working	Urban	Not a big problem	Male	Ever used	Secondar and above	Not working
35-49	rich	yes	low	high	high	Secondar and above	18-49	18-49	Working	Rural	Not a big problem	Male	Ever used	Secondar and above	Not working
35-49	poor	yes	low	high	high	Secondar and above	18-49	18-49	Working	Urban	Not a big problem	Male	Not ever used	Secondar and above	Not working
35-49	rich	yes	low	high	high	Primary	18-49	18-49	Working	Rural	Not a big problem	Female	Ever used	Secondar and above	Not working
20-34	poor	no	low	high	high	No education	15-17	0-14	Not working	Urban	Big problem	Male	Not ever used	Primary	Working
20-34	rich	yes	low	high	high	Secondar and above	18-49	18-49	Working	Urban	Not a big problem	Male	Ever used	Secondar and above	Not working
20-34	rich	yes	low	high	high	Secondar and above	18-49	18-49	Working	Rural	Not a big problem	Male	Ever used	Secondar and above	Not working
35-49	rich	yes	low	high	high	Primary	18-49	15-17	Working	Rural	Not a big problem	Male	Ever used	Primary	Not working
20-34	poor	no	low	high	high	Secondar and above	15-17	0-14	Working	Urban	Big problem	Male	Not ever used	Secondar and above	Working
35-49	rich	yes	low	high	high	Primary	15-17	18-49	Working	Rural	Not a big problem	Male	Ever used	Secondar and above	Not working
35-49	rich	yes	low	high	high	Secondar and above	18-49	18-49	Working	Rural	Big problem	Male	Not ever used	Primary	Not working
20-34	poor	no	low	high	high	Primary	0-14	15-17	Not working	Urban	Not a big problem	Male	Not ever used	Primary	Working
35-49	middle	yes	low	high	high	Secondar and above	15-17	15-17	Working	Urban	Not a big problem	Female	Ever used	Secondar and above	Not working
35-49	rich	yes	low	high	high	Secondar and above	18-49	18-49	Working	Rural	Not a big problem	Male	Not ever used	Secondar and above	Not working
20-34	poor	no	low	high	high	No education	18-49	0-14	Not working	Urban	Not a big problem	Male	Not ever used	No education	Not working
20-34	rich	yes	low	high	high	Secondar and above	18-49	18-49	Working	Rural	Not a big problem	Male	Ever used	Secondar and above	Not working
35-49	poor	yes	low	low	low	No education	18-49	15-17	Not working	Urban	Big problem	Female	Not ever used	No education	Working
35-49	poor	no	low	low	low	No education	15-17	0-14	Working	Urban	Big problem	Male	Not ever used	No education	Not working
15-19	rich	no	low	low	low	Primary	18-49	15-17	Working	Urban	Not a big problem	Female	Not ever used	No education	Not working
35-49	rich	yes	low	low	low	Primary	18-49	15-17	Working	Rural	Not a big problem	Male	Ever used	Secondar and above	Not working
20-34	poor	no	low	low	low	Primary	15-17	15-17	Working	Urban	Not a big problem	Male	Ever used	No education	Not working
20-34	rich	yes	low	low	low	Secondar and above	18-49	15-17	Working	Rural	Not a big problem	Male	Not ever used	Secondar and above	Not working
20-34	poor	no	low	low	low	No education	15-17	15-17	Working	Urban	Big problem	Male	Not ever used	No education	Not working
35-49	poor	no	low	low	low	Primary	15-17	15-17	Working	Urban	Big problem	Male	Not ever used	Primary	Not working
15-19	poor	yes	low	low	low	Primary	0-14	15-17	Not working	Urban	Big problem	Male	Not ever used	No education	Working
15-19	middle	no	low	low	low	No education	0-14	15-17	Working	Urban	Big problem	Female	Not ever used	No education	Working
15-19	poor	no	low	low	low	No education	15-17	15-17	Working	Urban	Not a big problem	Female	Not ever used	Secondar and above	Working
20-34	rich	yes	low	low	low	Secondar and above	18-49	18-49	Working	Rural	Not a big problem	Female	Not ever used	Secondar and above	Not working
20-34	rich	yes	low	low	low	Secondar and above	18-49	15-17	Working	Rural	Not a big problem	Male	Not ever used	Secondar and above	Not working
15-19	poor	no	low	low	low	Primary	15-17	0-14	Working	Urban	Not a big problem	Female	Not ever used	Primary	Working
20-34	middle	yes	low	low	low	Primary	15-17	15-17	Not working	Urban	Big problem	Male	Not ever used	No education	Working
20-34	poor	no	low	low	low	Primary	0-14	0-14	Working	Urban	Big problem	Female	Not ever used	No education	Not working
20-34	rich	yes	low	low	low	Secondar and above	18-49	18-49	Working	Rural	Not a big problem	Female	Not ever used	Secondar and above	Not working
20-34	middle	yes	low	low	low	Primary	18-49	15-17	Working	Urban	Not a big problem	Male	Not ever used	Primary	Not working
20-34	rich	yes	low	low	low	Secondar and above	18-49	18-49	Working	Rural	Not a big problem	Male	Ever used	Secondar and above	Not working
35-49	poor	no	low	low	low	Primary	18-49	18-49	Not working	Urban	Not a big problem	Male	Not ever used	No education	Working
20-34	poor	no	low	low	low	No education	18-49	15-17	Not working	Urban	Big problem	Male	Not ever used	No education	Working
20-34	rich	yes	low	low	low	Secondar and above	18-49	15-17	Not working	Rural	Big problem	Male	Not ever used	Secondar and above	Working
35-49	rich	yes	low	low	low	Secondar and above	18-49	18-49	Working	Rural	Not a big problem	Male	Not ever used	Secondar and above	Not working
20-34	rich	yes	low	low	low	Secondar and above	18-49	18-49	Working	Rural	Not a big problem	Female	Not ever used	Secondar and above	Not working
20-34	poor	yes	low	low	low	Primary	18-49	0-14	Working	Urban	Big problem	Female	Not ever used	Primary	Working
35-49	poor	no	low	low	low	No education	18-49	18-49	Working	Urban	Not a big problem	Female	Not ever used	No education	Not working
15-19	middle	yes	low	low	low	Primary	0-14	0-14	Working	Urban	Not a big problem	Male	Not ever used	Primary	Working
20-34	rich	yes	low	low	low	Primary	15-17	0-14	Working	Rural	Big problem	Male	Not ever used	Secondar and above	Not working
35-49	poor	no	low	low	low	No education	18-49	15-17	Working	Urban	Not a big problem	Female	Not ever used	No education	Not working
20-34	poor	no	low	low	low	No education	18-49	15-17	Working	Urban	Not a big problem	Male	Not ever used	Secondar and above	Working
35-49	rich	no	low	low	low	No education	15-17	15-17	Working	Urban	Not a big problem	Female	Ever used	Primary	Not working
20-34	poor	no	low	low	low	Secondar and above	18-49	18-49	Working	Urban	Not a big problem	Female	Not ever used	Primary	Not working
20-34	poor	no	low	low	low	Secondar and above	18-49	15-17	Working	Urban	Not a big problem	Female	Ever used	No education	Not working
20-34	poor	no	low	low	low	No education	0-14	0-14	Working	Urban	Big problem	Female	Ever used	No education	Working
20-34	rich	yes	low	low	low	Secondar and above	18-49	18-49	Working	Rural	Not a big problem	Male	Not ever used	Secondar and above	Not working
35-49	middle	no	low	low	low	No education	18-49	15-17	Working	Urban	Not a big problem	Female	Not ever used	Primary	Not working
35-49	poor	no	low	low	low	No education	18-49	15-17	Working	Urban	Not a big problem	Male	Not ever used	No education	Working
35-49	middle	yes	low	low	low	No education	0-14	0-14	Working	Urban	Big problem	Male	Ever used	No education	Working
15-19	poor	no	low	low	low	Primary	15-17	0-14	Working	Urban	Big problem	Male	Ever used	Secondar and above	Not working
20-34	poor	no	low	low	low	No education	18-49	15-17	Working	Urban	Big problem	Male	Not ever used	Primary	Not working
20-34	poor	no	low	low	low	No education	0-14	15-17	Working	Urban	Not a big problem	Male	Not ever used	Primary	Working
15-19	poor	yes	low	low	low	No education	15-17	0-14	Working	Urban	Not a big problem	Male	Not ever used	Primary	Working
35-49	poor	no	low	low	low	No education	15-17	15-17	Working	Urban	Not a big problem	Male	Not ever used	Primary	Working
20-34	rich	yes	low	low	low	Secondar and above	18-49	18-49	Working	Rural	Not a big problem	Male	Not ever used	Secondar and above	Not working
35-49	poor	no	low	low	low	Primary	18-49	18-49	Working	Urban	Not a big problem	Male	Not ever used	No education	Not working
20-34	rich	yes	low	low	low	Primary	0-14	0-14	Working	Urban	Not a big problem	Male	Not ever used	Primary	Not working
35-49	rich	yes	low	low	low	Secondar and above	18-49	15-17	Working	Rural	Not a big problem	Female	Not ever used	Secondar and above	Not working
20-34	poor	no	low	low	low	Primary	18-49	15-17	Working	Urban	Big problem	Male	Not ever used	Primary	Working
20-34	poor	no	low	low	low	Primary	18-49	15-17	Working	Urban	Big problem	Male	Not ever used	Primary	Working
20-34	middle	no	low	low	low	Secondar and above	15-17	18-49	Working	Urban	Big problem	Male	Not ever used	Primary	Not working
20-34	poor	yes	low	low	low	Primary	18-49	15-17	Working	Urban	Big problem	Male	Ever used	Secondar and above	Working
20-34	poor	no	low	low	low	No education	15-17	15-17	Working	Urban	Big problem	Male	Not ever used	Primary	Not working
20-34	poor	no	low	low	low	No education	15-17	0-14	Working	Urban	Big problem	Female	Not ever used	No education	Not working
35-49	poor	no	low	low	low	No education	18-49	15-17	Working	Urban	Big problem	Male	Ever used	No education	Working
20-34	poor	yes	low	low	low	No education	18-49	15-17	Working	Urban	Big problem	Male	Not ever used	No education	Working
15-19	rich	yes	low	low	low	Secondar and above	15-17	15-17	Working	Urban	Not a big problem	Female	Not ever used	Primary	Not working
20-34	poor	no	low	low	low	Primary	15-17	15-17	Working	Urban	Big problem	Male	Not ever used	Primary	Working
35-49	poor	no	low	low	low	No education	15-17	0-14	Working	Urban	Big problem	Male	Not ever used	No education	Not working
20-34	rich	yes	low	low	low	Secondar and above	18-49	15-17	Working	Rural	Not a big problem	Male	Ever used	Secondar and above	Working
20-34	poor	no	low	low	low	No education	18-49	15-17	Working	Urban	Not a big problem	Male	Ever used	Primary	Not working
20-34	poor	no	low	low	low	No education	18-49	15-17	Working	Urban	Big problem	Female	Not ever used	No education	Working
35-49	rich	yes	low	low	low	Primary	18-49	18-49	Working	Rural	Big problem	Male	Not ever used	Primary	Not working
20-34	rich	yes	low	low	low	Secondar and above	18-49	18-49	Working	Rural	Not a big problem	Male	Ever used	Secondar and above	Not working
20-34	poor	no	low	low	high	No education	18-49	15-17	Working	Urban	Big problem	Male	Ever used	No education	Not working
35-49	rich	yes	low	low	high	Secondar and above	18-49	18-49	Working	Rural	Not a big problem	Male	Not ever used	Secondar and above	Not working
15-19	rich	no	low	low	high	Primary	15-17	15-17	Working	Urban	Not a big problem	Male	Not ever used	No education	Working
20-34	poor	no	low	low	high	No education	15-17	18-49	Not working	Urban	Big problem	Male	Not ever used	Primary	Not working
20-34	rich	yes	low	low	high	Secondar and above	18-49	15-17	Working	Rural	Not a big problem	Male	Ever used	Secondar and above	Not working
15-19	poor	no	low	low	high	Primary	0-14	15-17	Working	Urban	Big problem	Male	Not ever used	Primary	Working
35-49	rich	yes	low	low	high	Secondar and above	18-49	18-49	Working	Rural	Big problem	Female	Ever used	Secondar and above	Not working
35-49	poor	no	low	low	high	No education	18-49	18-49	Working	Urban	Not a big problem	Male	Not ever used	Primary	Not working
35-49	rich	yes	low	low	high	Secondar and above	18-49	15-17	Working	Rural	Big problem	Male	Not ever used	Secondar and above	Not working
20-34	poor	no	low	low	high	Primary	15-17	0-14	Not working	Urban	Big problem	Male	Not ever used	Primary	Working
20-34	poor	no	low	low	high	No education	15-17	0-14	Working	Urban	Big problem	Male	Not ever used	Primary	Not working
35-49	rich	yes	low	low	high	Primary	18-49	18-49	Working	Urban	Big problem	Male	Ever used	Primary	Not working
20-34	poor	no	low	low	high	Secondar and above	18-49	18-49	Working	Urban	Big problem	Male	Ever used	No education	Not working
20-34	poor	yes	low	low	high	Secondar and above	18-49	18-49	Not working	Urban	Big problem	Male	Not ever used	Primary	Not working
20-34	poor	no	low	low	high	Primary	18-49	15-17	Not working	Urban	Big problem	Male	Not ever used	Secondar and above	Not working
35-49	rich	yes	low	low	high	No education	18-49	18-49	Working	Urban	Not a big problem	Male	Ever used	No education	Working
35-49	poor	yes	low	low	high	No education	15-17	15-17	Not working	Urban	Not a big problem	Male	Not ever used	No education	Not working
20-34	poor	no	low	low	high	No education	15-17	15-17	Working	Urban	Not a big problem	Male	Not ever used	No education	Working
20-34	poor	no	low	low	high	Primary	18-49	0-14	Working	Urban	Big problem	Male	Not ever used	Primary	Working
35-49	middle	yes	low	low	high	No education	18-49	18-49	Working	Urban	Big problem	Male	Ever used	No education	Not working
20-34	poor	no	low	low	high	No education	18-49	18-49	Working	Urban	Big problem	Male	Not ever used	Primary	Not working
20-34	poor	yes	low	low	high	No education	18-49	18-49	Not working	Urban	Not a big problem	Female	Not ever used	Primary	Not working
35-49	poor	yes	low	low	high	Primary	18-49	15-17	Working	Urban	Big problem	Female	Ever used	Primary	Not working
20-34	middle	yes	low	low	high	Secondar and above	18-49	18-49	Working	Rural	Not a big problem	Male	Ever used	Secondar and above	Not working
20-34	rich	yes	low	low	high	Primary	15-17	0-14	Not working	Rural	Big problem	Female	Not ever used	Primary	Not working
20-34	rich	yes	low	low	high	Secondar and above	18-49	15-17	Working	Rural	Not a big problem	Male	Not ever used	Secondar and above	Not working
20-34	rich	yes	low	low	high	No education	18-49	18-49	Working	Urban	Not a big problem	Male	Not ever used	No education	Not working
20-34	rich	yes	low	low	high	Primary	18-49	15-17	Working	Rural	Not a big problem	Male	Ever used	Primary	Not working
20-34	rich	no	low	low	high	No education	18-49	15-17	Working	Urban	Not a big problem	Male	Not ever used	Primary	Working
20-34	middle	yes	low	low	high	Primary	18-49	18-49	Working	Urban	Big problem	Male	Not ever used	No education	Not working
20-34	rich	yes	low	low	high	No education	15-17	15-17	Not working	Urban	Not a big problem	Male	Not ever used	Primary	Working
35-49	rich	yes	low	low	high	Primary	15-17	15-17	Working	Urban	Not a big problem	Male	Not ever used	Secondar and above	Not working
20-34	rich	yes	low	low	high	Secondar and above	18-49	18-49	Working	Rural	Not a big problem	Female	Not ever used	Secondar and above	Not working
20-34	rich	yes	low	low	high	Secondar and above	15-17	15-17	Working	Rural	Not a big problem	Male	Ever used	Secondar and above	Not working
35-49	poor	no	low	low	high	No education	18-49	18-49	Working	Urban	Not a big problem	Male	Ever used	No education	Not working
35-49	poor	no	low	low	high	Primary	15-17	0-14	Working	Urban	Big problem	Male	Not ever used	Primary	Not working
20-34	rich	yes	low	low	high	Secondar and above	18-49	18-49	Working	Urban	Big problem	Male	Ever used	Secondar and above	Not working
20-34	poor	no	low	low	high	No education	15-17	15-17	Not working	Urban	Not a big problem	Male	Not ever used	No education	Not working
35-49	poor	no	low	low	high	No education	15-17	0-14	Working	Urban	Not a big problem	Male	Not ever used	Primary	Not working
35-49	rich	yes	low	low	high	Primary	15-17	18-49	Working	Rural	Big problem	Male	Not ever used	Secondar and above	Not working
35-49	rich	yes	low	low	high	Secondar and above	18-49	18-49	Working	Rural	Not a big problem	Male	Ever used	Secondar and above	Not working
20-34	poor	no	low	low	high	Primary	18-49	15-17	Working	Urban	Big problem	Male	Not ever used	No education	Not working
20-34	rich	yes	low	low	high	Secondar and above	18-49	18-49	Working	Rural	Not a big problem	Male	Ever used	Secondar and above	Not working
20-34	poor	no	low	low	high	Primary	15-17	15-17	Working	Urban	Big problem	Female	Not ever used	No education	Not working
35-49	rich	yes	low	low	high	Primary	18-49	18-49	Working	Urban	Not a big problem	Male	Not ever used	Primary	Not working
20-34	rich	yes	low	low	high	Secondar and above	18-49	18-49	Working	Rural	Not a big problem	Male	Not ever used	Secondar and above	Not working
35-49	poor	no	low	low	high	No education	18-49	18-49	Working	Urban	Big problem	Male	Not ever used	Primary	Not working
20-34	poor	yes	low	low	high	Primary	18-49	18-49	Working	Urban	Not a big problem	Male	Not ever used	Primary	Working
35-49	rich	yes	low	low	high	Secondar and above	18-49	15-17	Working	Rural	Not a big problem	Male	Ever used	Secondar and above	Not working
35-49	rich	yes	low	low	high	Secondar and above	18-49	18-49	Working	Rural	Not a big problem	Male	Ever used	Secondar and above	Not working
35-49	poor	no	low	low	high	Primary	15-17	0-14	Working	Urban	Big problem	Male	Ever used	Primary	Not working
20-34	poor	yes	low	low	high	No education	15-17	18-49	Working	Urban	Big problem	Male	Not ever used	Secondar and above	Not working
35-49	poor	yes	low	low	high	No education	18-49	18-49	Working	Urban	Big problem	Male	Not ever used	Primary	Not working
15-19	poor	no	low	low	high	Primary	0-14	0-14	Working	Urban	Not a big problem	Male	Not ever used	No education	Not working
35-49	rich	yes	low	low	high	Secondar and above	18-49	0-14	Working	Urban	Not a big problem	Male	Not ever used	Secondar and above	Not working
35-49	rich	yes	low	low	high	Secondar and above	15-17	15-17	Working	Rural	Not a big problem	Male	Not ever used	Secondar and above	Not working
20-34	rich	no	low	low	high	Primary	18-49	15-17	Working	Rural	Not a big problem	Male	Not ever used	Primary	Not working
20-34	rich	no	low	low	high	No education	15-17	0-14	Working	Urban	Big problem	Male	Not ever used	Primary	Working
35-49	poor	no	low	low	high	No education	15-17	15-17	Working	Urban	Big problem	Male	Not ever used	Primary	Not working
20-34	middle	yes	low	low	high	Primary	15-17	0-14	Not working	Urban	Big problem	Male	Not ever used	Primary	Working
20-34	rich	yes	low	low	high	Primary	0-14	0-14	Not working	Urban	Big problem	Male	Not ever used	Secondar and above	Working
20-34	rich	yes	low	low	high	Secondar and above	18-49	18-49	Working	Rural	Not a big problem	Male	Not ever used	Secondar and above	Working
35-49	middle	no	high	high	high	Secondar and above	18-49	18-49	Working	Urban	Not a big problem	Male	Not ever used	Secondar and above	Not working
35-49	middle	no	high	high	high	No education	18-49	15-17	Not working	Urban	Not a big problem	Female	Ever used	Primary	Working
35-49	rich	yes	high	high	high	Secondar and above	18-49	18-49	Working	Urban	Not a big problem	Male	Ever used	Secondar and above	Not working
35-49	rich	yes	high	high	high	Secondar and above	18-49	18-49	Working	Urban	Big problem	Male	Ever used	Secondar and above	Not working
20-34	poor	no	high	high	high	No education	15-17	15-17	Working	Urban	Not a big problem	Male	Not ever used	Primary	Working
35-49	rich	yes	high	high	high	Primary	18-49	18-49	Working	Rural	Big problem	Male	Not ever used	Secondar and above	Not working
20-34	middle	yes	high	high	high	Secondar and above	18-49	18-49	Working	Urban	Not a big problem	Male	Ever used	Secondar and above	Working
20-34	poor	no	high	high	high	No education	18-49	15-17	Not working	Urban	Not a big problem	Male	Ever used	Primary	Working
35-49	rich	yes	high	high	high	No education	18-49	15-17	Working	Urban	Not a big problem	Male	Not ever used	Secondar and above	Not working
35-49	rich	yes	high	high	high	Primary	18-49	18-49	Working	Urban	Not a big problem	Male	Ever used	No education	Not working
35-49	rich	yes	high	high	high	Secondar and above	18-49	18-49	Working	Urban	Not a big problem	Male	Ever used	Secondar and above	Not working
15-19	middle	no	high	high	high	No education	0-14	15-17	Working	Urban	Not a big problem	Female	Ever used	Primary	Working
20-34	poor	no	high	high	high	Primary	18-49	18-49	Working	Urban	Not a big problem	Male	Not ever used	Primary	Not working
35-49	rich	yes	high	high	high	Secondar and above	18-49	18-49	Working	Urban	Not a big problem	Male	Not ever used	Secondar and above	Not working
20-34	rich	yes	high	high	high	Secondar and above	18-49	15-17	Working	Urban	Not a big problem	Male	Ever used	Primary	Not working
35-49	poor	yes	high	high	high	No education	18-49	18-49	Not working	Urban	Not a big problem	Male	Ever used	No education	Working
15-19	poor	yes	high	high	high	No education	15-17	15-17	Working	Urban	Not a big problem	Male	Ever used	Primary	Working
20-34	poor	yes	high	high	high	No education	18-49	0-14	Working	Urban	Not a big problem	Male	Ever used	Primary	Working
35-49	rich	yes	high	high	high	Secondar and above	18-49	15-17	Working	Urban	Not a big problem	Male	Ever used	Secondar and above	Not working
35-49	poor	yes	high	high	high	No education	18-49	18-49	Working	Urban	Not a big problem	Male	Ever used	No education	Not working
20-34	rich	yes	high	high	high	Secondar and above	0-14	0-14	Working	Urban	Not a big problem	Male	Ever used	Secondar and above	Not working
20-34	rich	yes	high	high	high	Secondar and above	18-49	18-49	Working	Urban	Not a big problem	Male	Not ever used	Secondar and above	Not working
20-34	rich	yes	high	high	high	Secondar and above	18-49	18-49	Working	Urban	Not a big problem	Male	Not ever used	Secondar and above	Not working
35-49	middle	yes	high	high	high	Primary	18-49	18-49	Working	Urban	Not a big problem	Male	Ever used	Primary	Working
20-34	rich	yes	high	high	high	Secondar and above	18-49	18-49	Working	Urban	Not a big problem	Male	Ever used	Secondar and above	Not working
35-49	poor	no	high	high	high	No education	15-17	0-14	Working	Urban	Not a big problem	Male	Ever used	Primary	Working
15-19	middle	yes	high	high	high	Primary	0-14	0-14	Working	Urban	Not a big problem	Male	Ever used	Secondar and above	Not working
20-34	rich	yes	high	high	high	Secondar and above	18-49	18-49	Working	Urban	Not a big problem	Male	Ever used	Secondar and above	Not working
35-49	rich	yes	high	high	high	Secondar and above	18-49	18-49	Working	Urban	Not a big problem	Male	Not ever used	Secondar and above	Not working
35-49	poor	no	high	high	high	No education	0-14	15-17	Working	Urban	Not a big problem	Male	Not ever used	Primary	Working
20-34	rich	yes	high	high	high	Secondar and above	18-49	18-49	Working	Urban	Not a big problem	Male	Ever used	Primary	Not working
20-34	middle	no	high	high	high	Primary	18-49	15-17	Working	Urban	Not a big problem	Male	Ever used	Primary	Working
35-49	middle	no	high	high	high	No education	18-49	0-14	Working	Urban	Not a big problem	Male	Not ever used	Primary	Working
20-34	rich	yes	high	high	high	Secondar and above	18-49	15-17	Working	Urban	Not a big problem	Male	Ever used	Secondar and above	Not working
35-49	rich	yes	high	high	high	Secondar and above	18-49	18-49	Working	Urban	Not a big problem	Male	Ever used	Primary	Not working
20-34	rich	yes	high	high	high	Secondar and above	18-49	18-49	Working	Urban	Not a big problem	Male	Ever used	Secondar and above	Not working
35-49	middle	no	high	high	high	Primary	18-49	18-49	Working	Urban	Not a big problem	Male	Not ever used	Primary	Not working
20-34	poor	no	high	high	high	Primary	18-49	18-49	Working	Urban	Not a big problem	Male	Ever used	Primary	Not working
35-49	poor	yes	high	high	high	No education	0-14	15-17	Not working	Urban	Not a big problem	Male	Not ever used	No education	Working
20-34	rich	yes	high	high	high	Secondar and above	18-49	15-17	Working	Urban	Not a big problem	Male	Ever used	Secondar and above	Working
20-34	poor	yes	high	high	high	Primary	18-49	18-49	Working	Urban	Not a big problem	Male	Ever used	Primary	Not working
35-49	middle	no	high	high	high	Primary	18-49	18-49	Working	Urban	Not a big problem	Male	Not ever used	Primary	Not working
35-49	rich	yes	high	high	high	Primary	18-49	18-49	Working	Rural	Big problem	Male	Ever used	Secondar and above	Working
35-49	rich	yes	high	high	high	Primary	18-49	18-49	Working	Urban	Big problem	Male	Ever used	Primary	Not working
35-49	rich	yes	high	high	high	Secondar and above	18-49	15-17	Working	Urban	Not a big problem	Male	Not ever used	Secondar and above	Not working
20-34	rich	yes	high	high	high	Primary	18-49	18-49	Working	Urban	Not a big problem	Male	Ever used	Secondar and above	Not working
20-34	poor	no	high	high	high	Primary	18-49	15-17	Working	Urban	Big problem	Male	Not ever used	Primary	Working
35-49	rich	no	high	high	high	No education	18-49	0-14	Not working	Rural	Not a big problem	Female	Ever used	Primary	Not working
15-19	poor	no	high	high	high	Primary	15-17	15-17	Not working	Urban	Big problem	Male	Not ever used	Primary	Working
35-49	rich	yes	high	high	high	Primary	18-49	18-49	Working	Urban	Not a big problem	Male	Ever used	Primary	Not working
35-49	rich	yes	high	high	high	Secondar and above	18-49	18-49	Working	Urban	Not a big problem	Male	Ever used	Secondar and above	Not working
35-49	middle	yes	high	high	high	Primary	15-17	15-17	Working	Urban	Not a big problem	Male	Not ever used	Primary	Not working
20-34	rich	yes	high	high	high	Secondar and above	15-17	0-14	Working	Rural	Not a big problem	Male	Not ever used	Secondar and above	Working
35-49	rich	yes	high	high	high	Primary	18-49	0-14	Working	Rural	Not a big problem	Male	Not ever used	Secondar and above	Not working
20-34	middle	no	high	high	high	Primary	0-14	0-14	Working	Rural	Big problem	Male	Ever used	Primary	Not working
35-49	poor	no	high	high	high	No education	15-17	0-14	Not working	Urban	Big problem	Male	Not ever used	No education	Working
20-34	poor	no	high	high	high	Primary	18-49	15-17	Not working	Urban	Big problem	Male	Not ever used	Primary	Working
20-34	rich	yes	high	high	high	Secondar and above	18-49	15-17	Working	Rural	Not a big problem	Male	Ever used	Secondar and above	Working
20-34	rich	yes	high	high	high	Secondar and above	0-14	0-14	Working	Rural	Not a big problem	Female	Not ever used	Secondar and above	Not working
20-34	rich	yes	high	high	high	Secondar and above	18-49	15-17	Working	Rural	Not a big problem	Male	Ever used	Secondar and above	Not working
20-34	rich	yes	high	high	high	Secondar and above	18-49	18-49	Working	Rural	Not a big problem	Male	Not ever used	Secondar and above	Not working
20-34	middle	no	high	high	high	Primary	18-49	18-49	Working	Urban	Not a big problem	Male	Not ever used	Primary	Not working
15-19	poor	no	high	high	high	No education	0-14	0-14	Working	Urban	Big problem	Male	Not ever used	Primary	Working
35-49	rich	yes	high	high	high	Primary	18-49	15-17	Not working	Urban	Not a big problem	Male	Ever used	Secondar and above	Not working
35-49	rich	yes	high	high	high	Primary	18-49	18-49	Working	Rural	Not a big problem	Male	Not ever used	Primary	Not working
35-49	rich	yes	high	high	high	Primary	18-49	18-49	Working	Urban	Not a big problem	Male	Not ever used	Primary	Not working
35-49	middle	no	high	high	high	Primary	18-49	18-49	Working	Urban	Not a big problem	Male	Ever used	Secondar and above	Not working
35-49	rich	no	high	high	high	Secondar and above	18-49	18-49	Working	Urban	Big problem	Male	Not ever used	Primary	Not working
20-34	rich	yes	high	high	high	Secondar and above	18-49	15-17	Working	Rural	Not a big problem	Male	Ever used	Secondar and above	Not working
35-49	poor	no	high	high	high	Primary	0-14	0-14	Working	Urban	Big problem	Male	Not ever used	Primary	Working
20-34	rich	yes	high	high	high	Secondar and above	15-17	15-17	Working	Urban	Not a big problem	Female	Ever used	Primary	Not working
20-34	rich	yes	high	high	high	Secondar and above	0-14	0-14	Working	Rural	Not a big problem	Male	Ever used	Primary	Not working
15-19	rich	yes	high	high	high	Primary	18-49	18-49	Working	Rural	Not a big problem	Male	Not ever used	Secondar and above	Not working
20-34	rich	yes	high	high	high	Primary	18-49	15-17	Working	Urban	Big problem	Male	Ever used	Primary	Working
35-49	rich	yes	high	high	high	No education	15-17	15-17	Working	Rural	Not a big problem	Male	Ever used	Primary	Not working
35-49	middle	yes	high	high	high	Primary	18-49	18-49	Working	Urban	Not a big problem	Male	Ever used	Primary	Not working
20-34	rich	yes	high	high	high	Secondar and above	18-49	18-49	Working	Rural	Not a big problem	Female	Not ever used	Secondar and above	Working
20-34	rich	yes	high	high	high	Primary	18-49	15-17	Working	Urban	Not a big problem	Male	Not ever used	Primary	Not working
20-34	middle	yes	high	high	high	Primary	18-49	15-17	Working	Rural	Not a big problem	Female	Ever used	Secondar and above	Not working
35-49	middle	no	high	high	high	Primary	18-49	15-17	Working	Urban	Big problem	Male	Ever used	Primary	Not working
20-34	poor	no	high	high	high	Primary	18-49	0-14	Working	Urban	Big problem	Male	Ever used	Primary	Working
35-49	middle	no	high	high	high	Primary	18-49	18-49	Working	Urban	Not a big problem	Male	Not ever used	Primary	Not working
35-49	rich	yes	high	high	high	Primary	18-49	18-49	Not working	Rural	Big problem	Male	Ever used	Secondar and above	Not working
20-34	poor	yes	low	low	low	Secondar and above	15-17	15-17	Working	Urban	Not a big problem	Male	Not ever used	Secondar and above	Not working
20-34	poor	no	low	low	low	No education	18-49	15-17	Working	Urban	Big problem	Male	Not ever used	No education	Not working
20-34	poor	no	low	low	low	Primary	15-17	15-17	Working	Urban	Not a big problem	Male	Ever used	Primary	Not working
20-34	rich	yes	low	low	low	Primary	18-49	18-49	Not working	Rural	Big problem	Male	Not ever used	Secondar and above	Working
20-34	middle	no	low	low	low	Primary	0-14	0-14	Working	Urban	Big problem	Male	Not ever used	No education	Working
35-49	poor	yes	low	low	low	Secondar and above	18-49	18-49	Working	Urban	Not a big problem	Male	Ever used	Secondar and above	Not working
20-34	poor	yes	low	low	low	No education	18-49	18-49	Working	Urban	Not a big problem	Male	Not ever used	Secondar and above	Not working
20-34	poor	no	low	low	low	No education	18-49	18-49	Working	Urban	Not a big problem	Male	Not ever used	No education	Working
20-34	rich	yes	low	low	low	Secondar and above	18-49	18-49	Working	Rural	Not a big problem	Female	Not ever used	Secondar and above	Not working
15-19	poor	yes	low	low	low	Secondar and above	15-17	0-14	Working	Urban	Big problem	Male	Ever used	No education	Not working
20-34	poor	yes	low	low	low	Primary	0-14	0-14	Working	Urban	Not a big problem	Male	Ever used	Primary	Not working
35-49	poor	no	low	low	low	Primary	18-49	18-49	Working	Urban	Not a big problem	Male	Not ever used	No education	Working
20-34	poor	yes	low	low	low	No education	18-49	18-49	Working	Urban	Big problem	Male	Not ever used	No education	Working
35-49	poor	no	low	low	low	No education	0-14	15-17	Working	Urban	Not a big problem	Male	Not ever used	No education	Not working
35-49	poor	no	low	low	low	No education	18-49	15-17	Working	Urban	Big problem	Male	Not ever used	No education	Working
20-34	poor	no	low	low	low	No education	15-17	15-17	Working	Urban	Big problem	Male	Not ever used	Primary	Working
35-49	poor	yes	low	low	low	No education	18-49	18-49	Working	Urban	Not a big problem	Male	Not ever used	No education	Not working
20-34	poor	no	low	low	low	Primary	18-49	18-49	Working	Urban	Big problem	Male	Ever used	Primary	Not working
20-34	poor	no	low	low	low	Secondar and above	18-49	15-17	Not working	Urban	Big problem	Male	Not ever used	Primary	Working
35-49	poor	no	low	low	low	Primary	18-49	18-49	Working	Urban	Big problem	Male	Ever used	No education	Working
20-34	rich	yes	low	low	low	Secondar and above	18-49	15-17	Working	Rural	Not a big problem	Female	Ever used	Secondar and above	Not working
35-49	poor	no	low	low	low	No education	18-49	18-49	Working	Urban	Big problem	Male	Ever used	No education	Not working
35-49	rich	yes	low	low	low	Primary	18-49	18-49	Working	Rural	Big problem	Male	Not ever used	Secondar and above	Working
20-34	poor	no	low	low	low	No education	18-49	15-17	Working	Urban	Not a big problem	Female	Not ever used	No education	Not working
20-34	rich	yes	low	low	low	Secondar and above	18-49	18-49	Working	Rural	Not a big problem	Female	Ever used	Secondar and above	Not working
35-49	poor	no	low	low	low	Primary	15-17	0-14	Working	Urban	Big problem	Male	Not ever used	Primary	Not working
35-49	poor	no	low	low	low	Primary	18-49	18-49	Working	Urban	Big problem	Male	Not ever used	No education	Working
20-34	poor	no	low	low	low	No education	15-17	15-17	Working	Urban	Not a big problem	Male	Ever used	No education	Working
15-19	poor	no	low	low	low	Secondar and above	15-17	15-17	Working	Urban	Big problem	Male	Ever used	Secondar and above	Not working
20-34	poor	yes	low	low	low	No education	18-49	15-17	Not working	Urban	Big problem	Male	Ever used	Primary	Working
20-34	poor	no	low	low	low	Primary	18-49	18-49	Not working	Urban	Big problem	Male	Not ever used	No education	Working
20-34	rich	yes	low	low	low	Primary	18-49	18-49	Working	Rural	Not a big problem	Male	Not ever used	Secondar and above	Not working
35-49	poor	no	low	low	low	No education	18-49	15-17	Working	Urban	Big problem	Male	Ever used	No education	Working
35-49	poor	no	low	low	low	No education	15-17	0-14	Working	Urban	Big problem	Male	Not ever used	No education	Not working
20-34	poor	yes	low	low	low	No education	15-17	18-49	Working	Urban	Not a big problem	Male	Not ever used	No education	Working
20-34	rich	yes	low	low	low	Secondar and above	18-49	18-49	Working	Rural	Not a big problem	Male	Ever used	Secondar and above	Not working
35-49	rich	yes	low	low	low	Primary	0-14	0-14	Working	Rural	Not a big problem	Male	Not ever used	Secondar and above	Working
20-34	poor	no	low	low	low	Secondar and above	15-17	15-17	Working	Urban	Big problem	Male	Ever used	No education	Not working
35-49	poor	yes	low	low	low	No education	18-49	18-49	Working	Urban	Big problem	Male	Not ever used	Primary	Working
35-49	rich	yes	low	low	low	Secondar and above	18-49	15-17	Working	Rural	Not a big problem	Female	Ever used	Secondar and above	Not working
20-34	poor	no	low	low	low	No education	18-49	15-17	Working	Urban	Not a big problem	Male	Not ever used	Primary	Working
20-34	rich	yes	low	low	low	Secondar and above	18-49	18-49	Working	Rural	Big problem	Male	Ever used	Secondar and above	Not working
35-49	rich	yes	low	low	low	Secondar and above	18-49	18-49	Working	Rural	Not a big problem	Female	Ever used	Secondar and above	Not working
20-34	rich	yes	low	low	low	Primary	18-49	0-14	Working	Rural	Not a big problem	Female	Not ever used	Secondar and above	Not working
20-34	rich	yes	low	low	low	Secondar and above	18-49	18-49	Working	Rural	Not a big problem	Male	Ever used	Secondar and above	Working
20-34	poor	no	low	low	low	Primary	18-49	18-49	Working	Urban	Not a big problem	Male	Not ever used	Primary	Working
20-34	poor	no	low	low	low	No education	15-17	15-17	Working	Urban	Not a big problem	Male	Ever used	No education	Not working
35-49	poor	yes	low	low	low	Secondar and above	18-49	18-49	Working	Urban	Not a big problem	Male	Ever used	Secondar and above	Not working
35-49	poor	yes	low	low	low	Secondar and above	18-49	18-49	Working	Urban	Not a big problem	Male	Ever used	Secondar and above	Not working
20-34	poor	no	low	low	low	No education	15-17	15-17	Working	Urban	Big problem	Male	Not ever used	No education	Working
20-34	poor	yes	low	low	low	Secondar and above	15-17	15-17	Working	Urban	Not a big problem	Male	Ever used	Secondar and above	Not working
35-49	poor	no	low	low	low	Primary	18-49	18-49	Working	Urban	Big problem	Male	Ever used	No education	Not working
20-34	middle	no	low	low	low	Secondar and above	15-17	18-49	Working	Urban	Big problem	Male	Not ever used	No education	Working
20-34	poor	no	low	low	low	No education	15-17	0-14	Working	Urban	Big problem	Female	Not ever used	Primary	Working
20-34	poor	no	low	low	low	No education	0-14	0-14	Working	Urban	Big problem	Female	Not ever used	No education	Working
15-19	poor	no	low	low	low	No education	18-49	0-14	Not working	Urban	Big problem	Female	Not ever used	No education	Working
35-49	poor	yes	low	low	low	No education	0-14	0-14	Working	Urban	Big problem	Male	Not ever used	Secondar and above	Working
35-49	middle	yes	low	low	low	No education	0-14	15-17	Not working	Rural	Big problem	Male	Not ever used	Primary	Working
20-34	middle	yes	low	low	low	No education	15-17	18-49	Working	Urban	Not a big problem	Male	Not ever used	No education	Working
35-49	poor	yes	low	low	low	No education	15-17	0-14	Working	Urban	Big problem	Male	Not ever used	No education	Working
20-34	poor	no	low	low	low	No education	18-49	0-14	Working	Urban	Big problem	Male	Not ever used	No education	Working
20-34	poor	no	low	low	low	Primary	15-17	0-14	Working	Urban	Big problem	Male	Not ever used	No education	Not working
20-34	rich	yes	low	low	low	Secondar and above	18-49	18-49	Working	Rural	Not a big problem	Male	Not ever used	Secondar and above	Not working
35-49	rich	yes	low	low	low	Secondar and above	18-49	18-49	Not working	Rural	Not a big problem	Male	Not ever used	Primary	Not working
20-34	poor	no	low	low	low	Primary	18-49	15-17	Working	Urban	Not a big problem	Male	Ever used	Primary	Working
35-49	poor	no	low	low	low	Primary	18-49	0-14	Working	Urban	Not a big problem	Male	Ever used	No education	Working
20-34	rich	yes	low	low	low	Primary	18-49	18-49	Working	Rural	Big problem	Male	Not ever used	Secondar and above	Working
35-49	poor	no	low	low	low	Primary	15-17	0-14	Working	Urban	Not a big problem	Male	Not ever used	No education	Working
35-49	poor	no	low	low	low	Primary	15-17	15-17	Working	Urban	Big problem	Male	Ever used	No education	Not working
20-34	rich	yes	low	low	low	Secondar and above	18-49	18-49	Working	Rural	Big problem	Female	Not ever used	Secondar and above	Working
15-19	poor	no	low	low	low	No education	18-49	18-49	Not working	Urban	Big problem	Male	Not ever used	Secondar and above	Not working
20-34	poor	yes	low	low	low	No education	18-49	18-49	Working	Urban	Not a big problem	Male	Not ever used	Secondar and above	Not working
35-49	rich	yes	low	low	low	Secondar and above	18-49	18-49	Not working	Urban	Not a big problem	Male	Ever used	Secondar and above	Not working
20-34	rich	yes	high	high	low	Secondar and above	15-17	0-14	Working	Rural	Not a big problem	Male	Not ever used	Secondar and above	Not working
20-34	rich	yes	high	high	low	Secondar and above	18-49	15-17	Working	Rural	Not a big problem	Male	Ever used	Secondar and above	Not working
35-49	rich	yes	high	high	low	Secondar and above	18-49	18-49	Working	Rural	Not a big problem	Male	Ever used	Secondar and above	Not working
20-34	rich	yes	high	high	low	Secondar and above	18-49	18-49	Working	Rural	Not a big problem	Female	Not ever used	Secondar and above	Working
20-34	rich	yes	high	high	low	Secondar and above	18-49	18-49	Working	Rural	Not a big problem	Male	Ever used	Secondar and above	Not working
35-49	rich	yes	high	high	low	Secondar and above	18-49	18-49	Working	Rural	Not a big problem	Male	Not ever used	Secondar and above	Not working
35-49	poor	no	high	high	low	Primary	18-49	0-14	Working	Urban	Big problem	Male	Not ever used	No education	Working
35-49	middle	yes	high	high	low	Primary	18-49	0-14	Working	Rural	Not a big problem	Female	Ever used	Secondar and above	Not working
20-34	rich	yes	high	high	low	Primary	15-17	15-17	Working	Rural	Not a big problem	Female	Not ever used	Secondar and above	Working
20-34	rich	yes	high	high	low	Primary	18-49	15-17	Working	Rural	Not a big problem	Male	Ever used	No education	Not working
20-34	poor	yes	high	high	low	No education	15-17	15-17	Working	Urban	Big problem	Male	Not ever used	No education	Working
35-49	poor	yes	high	high	low	No education	0-14	0-14	Working	Urban	Big problem	Male	Not ever used	No education	Working
35-49	poor	yes	high	high	low	No education	18-49	18-49	Working	Rural	Big problem	Male	Not ever used	No education	Not working
35-49	poor	yes	high	high	low	Primary	15-17	15-17	Working	Rural	Big problem	Female	Not ever used	No education	Not working
20-34	middle	yes	high	high	low	Secondar and above	18-49	15-17	Working	Rural	Big problem	Male	Ever used	Secondar and above	Not working
20-34	rich	yes	high	high	low	No education	15-17	15-17	Working	Rural	Not a big problem	Male	Ever used	No education	Working
20-34	rich	yes	high	high	low	Secondar and above	18-49	15-17	Working	Rural	Not a big problem	Male	Ever used	Secondar and above	Not working
15-19	middle	yes	high	high	low	Primary	0-14	0-14	Working	Rural	Not a big problem	Male	Not ever used	Secondar and above	Not working
35-49	rich	yes	high	high	low	Secondar and above	18-49	18-49	Working	Rural	Not a big problem	Male	Not ever used	Primary	Not working
35-49	poor	no	high	high	low	No education	15-17	0-14	Working	Urban	Big problem	Male	Not ever used	Primary	Not working
15-19	middle	no	high	high	low	No education	15-17	0-14	Not working	Urban	Big problem	Male	Not ever used	No education	Working
20-34	rich	yes	high	high	low	Secondar and above	18-49	18-49	Working	Rural	Not a big problem	Female	Not ever used	Secondar and above	Not working
35-49	middle	yes	high	high	low	No education	18-49	15-17	Working	Rural	Big problem	Male	Ever used	No education	Not working
20-34	rich	yes	high	high	low	Secondar and above	18-49	15-17	Working	Rural	Not a big problem	Female	Ever used	Secondar and above	Not working
20-34	rich	yes	high	high	low	Secondar and above	18-49	18-49	Working	Rural	Not a big problem	Male	Ever used	Secondar and above	Working
35-49	rich	yes	high	high	low	No education	18-49	18-49	Working	Rural	Big problem	Male	Not ever used	No education	Not working
15-19	poor	no	high	high	low	Primary	15-17	15-17	Working	Urban	Big problem	Male	Not ever used	No education	Working
35-49	rich	yes	high	high	low	No education	15-17	15-17	Working	Rural	Not a big problem	Male	Ever used	Primary	Not working
20-34	rich	yes	high	high	low	Primary	18-49	15-17	Working	Rural	Big problem	Male	Ever used	No education	Not working
20-34	rich	yes	high	high	low	Primary	18-49	18-49	Working	Rural	Not a big problem	Female	Not ever used	Secondar and above	Working
20-34	poor	yes	high	high	low	Secondar and above	18-49	18-49	Working	Rural	Big problem	Male	Not ever used	Secondar and above	Working
20-34	rich	no	high	high	low	Primary	18-49	18-49	Working	Rural	Not a big problem	Male	Ever used	Primary	Working
20-34	poor	no	high	high	low	No education	0-14	0-14	Not working	Urban	Not a big problem	Male	Not ever used	No education	Working
35-49	rich	yes	high	high	low	Primary	18-49	18-49	Working	Rural	Not a big problem	Male	Not ever used	Secondar and above	Working
35-49	poor	yes	high	high	low	No education	18-49	15-17	Working	Urban	Big problem	Male	Not ever used	No education	Not working
20-34	rich	yes	high	high	low	Secondar and above	18-49	15-17	Working	Rural	Big problem	Male	Ever used	Secondar and above	Not working
20-34	poor	yes	high	high	low	No education	15-17	0-14	Working	Urban	Big problem	Male	Not ever used	Primary	Working
35-49	rich	no	high	high	low	Primary	18-49	18-49	Working	Rural	Not a big problem	Female	Not ever used	Secondar and above	Not working
20-34	rich	yes	high	high	low	Secondar and above	18-49	18-49	Working	Rural	Not a big problem	Male	Not ever used	Secondar and above	Not working
15-19	poor	yes	high	high	low	No education	15-17	15-17	Not working	Urban	Big problem	Male	Not ever used	No education	Working
20-34	poor	no	high	high	low	No education	18-49	0-14	Working	Urban	Not a big problem	Male	Not ever used	No education	Working
35-49	rich	yes	high	high	low	Primary	18-49	18-49	Working	Rural	Not a big problem	Female	Not ever used	Secondar and above	Not working
35-49	rich	yes	high	high	low	Secondar and above	18-49	15-17	Working	Rural	Not a big problem	Male	Not ever used	Secondar and above	Not working
35-49	middle	yes	high	high	low	No education	15-17	15-17	Working	Urban	Big problem	Male	Ever used	No education	Not working
35-49	middle	no	high	high	low	No education	15-17	0-14	Working	Urban	Big problem	Male	Not ever used	No education	Working
20-34	poor	no	high	high	low	No education	18-49	0-14	Working	Urban	Big problem	Female	Not ever used	Primary	Working
20-34	rich	yes	high	high	low	Secondar and above	18-49	18-49	Working	Rural	Big problem	Female	Ever used	Secondar and above	Not working
20-34	rich	yes	high	high	low	Secondar and above	18-49	18-49	Not working	Rural	Not a big problem	Female	Not ever used	Secondar and above	Working
35-49	rich	yes	high	high	low	Primary	18-49	15-17	Working	Rural	Not a big problem	Male	Ever used	Secondar and above	Not working
15-19	poor	no	high	high	low	Primary	0-14	0-14	Working	Urban	Big problem	Male	Ever used	Primary	Working
20-34	middle	no	high	high	low	No education	18-49	0-14	Not working	Urban	Big problem	Male	Not ever used	Primary	Working
35-49	rich	yes	high	high	low	Primary	18-49	18-49	Working	Rural	Not a big problem	Male	Not ever used	Primary	Not working
20-34	rich	yes	high	high	low	Secondar and above	0-14	0-14	Working	Rural	Not a big problem	Male	Not ever used	No education	Not working
20-34	rich	yes	high	high	low	Secondar and above	18-49	18-49	Working	Rural	Not a big problem	Male	Not ever used	Secondar and above	Not working
20-34	poor	yes	high	high	low	Secondar and above	18-49	18-49	Working	Rural	Not a big problem	Male	Not ever used	Secondar and above	Working
35-49	rich	yes	high	high	low	No education	15-17	15-17	Working	Rural	Big problem	Male	Ever used	Primary	Not working
35-49	middle	yes	high	high	low	No education	15-17	0-14	Working	Rural	Big problem	Male	Ever used	Secondar and above	Not working
20-34	rich	yes	high	high	low	Primary	18-49	15-17	Working	Rural	Big problem	Male	Not ever used	Secondar and above	Not working
20-34	rich	yes	high	high	low	Secondar and above	18-49	15-17	Working	Rural	Not a big problem	Male	Ever used	Secondar and above	Working
35-49	rich	yes	high	high	low	Primary	18-49	15-17	Working	Rural	Not a big problem	Male	Ever used	No education	Working
35-49	poor	no	high	high	low	No education	15-17	15-17	Working	Urban	Big problem	Male	Ever used	No education	Working
35-49	poor	no	high	high	low	No education	15-17	0-14	Working	Urban	Big problem	Male	Not ever used	Primary	Working
15-19	poor	no	high	high	low	No education	0-14	0-14	Working	Urban	Not a big problem	Female	Not ever used	Primary	Working
20-34	rich	yes	high	high	low	Secondar and above	18-49	18-49	Not working	Rural	Not a big problem	Female	Not ever used	Secondar and above	Working
20-34	middle	no	high	high	low	No education	18-49	18-49	Working	Rural	Big problem	Male	Not ever used	Primary	Not working
20-34	rich	yes	high	high	low	Primary	15-17	15-17	Working	Rural	Not a big problem	Male	Ever used	Primary	Working
20-34	rich	yes	high	high	low	Secondar and above	18-49	18-49	Working	Rural	Not a big problem	Female	Not ever used	Secondar and above	Not working
20-34	rich	yes	high	high	low	Primary	18-49	18-49	Working	Rural	Big problem	Male	Not ever used	No education	Working
35-49	rich	yes	high	high	low	Secondar and above	18-49	18-49	Working	Rural	Not a big problem	Male	Ever used	Secondar and above	Not working
35-49	rich	yes	high	high	low	No education	18-49	15-17	Working	Rural	Not a big problem	Male	Ever used	Primary	Working
20-34	rich	no	high	high	low	No education	18-49	18-49	Working	Rural	Big problem	Male	Not ever used	No education	Not working
35-49	rich	yes	high	high	low	No education	18-49	15-17	Working	Rural	Big problem	Male	Ever used	Secondar and above	Not working
20-34	rich	yes	high	high	low	Secondar and above	15-17	18-49	Working	Rural	Not a big problem	Male	Not ever used	Secondar and above	Working
35-49	poor	no	high	high	low	No education	15-17	0-14	Working	Urban	Big problem	Male	Not ever used	No education	Not working
35-49	poor	yes	high	high	low	No education	18-49	18-49	Working	Urban	Big problem	Male	Not ever used	No education	Working
20-34	rich	yes	high	high	low	Secondar and above	18-49	18-49	Not working	Rural	Not a big problem	Female	Not ever used	Secondar and above	Working
35-49	poor	yes	high	low	low	No education	15-17	15-17	Not working	Urban	Big problem	Male	Not ever used	No education	Working
20-34	rich	yes	high	low	low	Secondar and above	18-49	18-49	Not working	Rural	Not a big problem	Male	Not ever used	Secondar and above	Working
35-49	middle	yes	high	low	low	No education	18-49	18-49	Working	Urban	Big problem	Male	Not ever used	No education	Not working
35-49	poor	yes	high	low	low	No education	18-49	15-17	Working	Urban	Big problem	Male	Not ever used	No education	Not working
20-34	poor	no	high	low	low	No education	18-49	18-49	Working	Urban	Not a big problem	Male	Not ever used	No education	Not working
35-49	poor	yes	high	low	low	No education	18-49	15-17	Working	Urban	Big problem	Female	Not ever used	No education	Working
35-49	rich	yes	high	low	low	Primary	0-14	0-14	Working	Rural	Not a big problem	Male	Ever used	Secondar and above	Working
35-49	poor	yes	high	low	low	No education	15-17	18-49	Working	Urban	Big problem	Male	Not ever used	No education	Not working
20-34	poor	yes	high	low	low	No education	18-49	15-17	Not working	Urban	Big problem	Male	Not ever used	No education	Working
35-49	poor	yes	high	low	low	Secondar and above	15-17	18-49	Working	Urban	Big problem	Male	Not ever used	Secondar and above	Not working
35-49	middle	yes	high	low	low	Primary	18-49	18-49	Working	Urban	Big problem	Male	Not ever used	No education	Not working
35-49	poor	yes	high	low	low	Secondar and above	18-49	15-17	Working	Urban	Big problem	Male	Not ever used	No education	Not working
20-34	poor	yes	high	low	low	No education	15-17	15-17	Working	Urban	Big problem	Male	Not ever used	No education	Not working
20-34	rich	yes	high	low	low	Secondar and above	18-49	18-49	Working	Rural	Not a big problem	Female	Ever used	Secondar and above	Not working
20-34	poor	yes	high	low	low	No education	15-17	15-17	Working	Urban	Big problem	Male	Not ever used	No education	Working
15-19	middle	yes	high	low	low	Secondar and above	15-17	15-17	Working	Urban	Big problem	Male	Not ever used	Primary	Not working
35-49	rich	yes	high	low	low	Primary	18-49	18-49	Working	Rural	Not a big problem	Male	Ever used	Primary	Not working
20-34	poor	yes	high	low	low	No education	15-17	15-17	Working	Urban	Big problem	Male	Not ever used	Primary	Not working
20-34	rich	yes	high	low	low	Secondar and above	18-49	18-49	Working	Rural	Not a big problem	Male	Ever used	Primary	Working
35-49	rich	no	high	low	low	Primary	15-17	15-17	Working	Rural	Not a big problem	Male	Ever used	Primary	Not working
20-34	poor	yes	high	low	low	No education	18-49	15-17	Working	Urban	Big problem	Female	Not ever used	No education	Working
20-34	poor	no	high	low	low	No education	18-49	15-17	Working	Urban	Big problem	Female	Not ever used	Primary	Working
20-34	poor	yes	high	low	low	No education	18-49	0-14	Working	Urban	Not a big problem	Male	Not ever used	No education	Not working
20-34	poor	yes	high	low	low	No education	18-49	0-14	Working	Urban	Big problem	Male	Not ever used	No education	Not working
20-34	rich	yes	high	low	low	Primary	18-49	15-17	Working	Rural	Not a big problem	Male	Not ever used	Primary	Not working
35-49	poor	no	high	low	low	No education	18-49	0-14	Working	Urban	Not a big problem	Male	Not ever used	No education	Not working
20-34	poor	yes	high	low	low	No education	0-14	15-17	Working	Urban	Big problem	Male	Not ever used	No education	Not working
15-19	poor	yes	high	low	low	Secondar and above	15-17	15-17	Working	Urban	Big problem	Male	Not ever used	Primary	Working
35-49	middle	yes	high	low	low	No education	18-49	18-49	Working	Urban	Big problem	Male	Not ever used	No education	Working
20-34	poor	no	high	low	low	No education	15-17	0-14	Working	Urban	Big problem	Female	Not ever used	No education	Working
20-34	poor	yes	high	low	low	No education	0-14	0-14	Working	Urban	Big problem	Male	Not ever used	No education	Not working
35-49	poor	no	high	low	low	No education	18-49	0-14	Working	Urban	Not a big problem	Male	Not ever used	No education	Not working
20-34	middle	yes	high	low	low	Secondar and above	18-49	15-17	Working	Urban	Big problem	Male	Not ever used	No education	Not working
20-34	middle	yes	high	low	low	Primary	15-17	0-14	Working	Rural	Not a big problem	Male	Ever used	Primary	Working
20-34	rich	yes	high	low	low	Primary	18-49	18-49	Working	Rural	Not a big problem	Male	Ever used	Secondar and above	Not working
35-49	poor	no	high	low	low	No education	18-49	0-14	Working	Urban	Big problem	Female	Ever used	No education	Not working
35-49	middle	no	high	low	low	No education	0-14	0-14	Working	Urban	Big problem	Male	Not ever used	Primary	Working
35-49	poor	yes	high	low	low	No education	15-17	15-17	Working	Urban	Not a big problem	Male	Ever used	No education	Not working
20-34	poor	no	high	low	low	No education	18-49	0-14	Not working	Urban	Big problem	Male	Not ever used	No education	Working
35-49	rich	yes	high	low	low	No education	18-49	18-49	Working	Rural	Not a big problem	Male	Ever used	Primary	Not working
20-34	rich	yes	high	low	low	Secondar and above	18-49	18-49	Working	Rural	Not a big problem	Male	Not ever used	Secondar and above	Working
35-49	poor	yes	high	low	low	Secondar and above	18-49	15-17	Working	Urban	Big problem	Male	Ever used	No education	Not working
20-34	rich	yes	high	low	low	Primary	15-17	15-17	Working	Rural	Not a big problem	Female	Ever used	Primary	Not working
20-34	middle	yes	high	low	low	Secondar and above	18-49	18-49	Working	Urban	Big problem	Male	Not ever used	Primary	Not working
35-49	poor	yes	high	low	low	No education	18-49	18-49	Working	Urban	Big problem	Male	Ever used	No education	Working
20-34	rich	yes	high	low	low	Secondar and above	18-49	18-49	Working	Rural	Not a big problem	Male	Not ever used	Secondar and above	Not working
35-49	middle	yes	high	low	low	No education	18-49	15-17	Working	Urban	Big problem	Male	Not ever used	No education	Not working
20-34	poor	yes	high	low	low	No education	18-49	15-17	Working	Urban	Big problem	Male	Not ever used	No education	Working
20-34	middle	yes	high	low	low	Primary	15-17	15-17	Working	Urban	Not a big problem	Male	Ever used	No education	Not working
35-49	rich	yes	high	low	low	No education	18-49	15-17	Working	Urban	Big problem	Male	Not ever used	No education	Not working
20-34	poor	yes	high	low	low	Primary	18-49	18-49	Working	Urban	Big problem	Male	Not ever used	Secondar and above	Working
20-34	rich	yes	high	low	low	Primary	15-17	15-17	Working	Rural	Big problem	Female	Not ever used	Primary	Working
20-34	poor	no	high	low	low	Primary	0-14	0-14	Working	Urban	Big problem	Male	Not ever used	Secondar and above	Not working
20-34	poor	yes	high	low	low	Secondar and above	18-49	18-49	Working	Urban	Big problem	Male	Not ever used	No education	Not working
35-49	poor	no	high	low	low	No education	18-49	18-49	Working	Urban	Big problem	Male	Not ever used	Secondar and above	Not working
35-49	poor	yes	high	low	low	Secondar and above	18-49	18-49	Working	Urban	Not a big problem	Male	Not ever used	Secondar and above	Not working
20-34	poor	yes	high	low	low	No education	18-49	18-49	Working	Urban	Big problem	Male	Not ever used	No education	Not working
20-34	middle	yes	high	low	low	No education	15-17	15-17	Working	Urban	Big problem	Male	Not ever used	No education	Working
35-49	rich	yes	high	low	low	Secondar and above	18-49	18-49	Working	Rural	Not a big problem	Male	Ever used	Secondar and above	Working
35-49	poor	yes	high	low	low	No education	15-17	15-17	Working	Urban	Big problem	Female	Not ever used	Primary	Not working
20-34	poor	yes	high	low	low	Secondar and above	18-49	15-17	Working	Urban	Big problem	Male	Not ever used	No education	Not working
20-34	poor	no	high	low	low	No education	15-17	15-17	Working	Urban	Big problem	Male	Not ever used	No education	Working
35-49	poor	yes	high	low	low	No education	18-49	15-17	Working	Urban	Not a big problem	Male	Ever used	No education	Not working
20-34	middle	yes	high	low	low	No education	18-49	15-17	Working	Urban	Big problem	Male	Ever used	No education	Working
35-49	rich	yes	high	high	low	No education	18-49	18-49	Working	Urban	Big problem	Male	Not ever used	No education	Working
35-49	rich	yes	high	high	low	Primary	18-49	18-49	Working	Rural	Big problem	Male	Not ever used	Primary	Not working
35-49	middle	yes	high	high	low	No education	15-17	15-17	Working	Urban	Not a big problem	Male	Not ever used	Primary	Not working
35-49	middle	yes	high	high	low	No education	18-49	18-49	Working	Urban	Big problem	Male	Not ever used	No education	Working
20-34	rich	yes	high	high	low	Primary	18-49	15-17	Working	Rural	Not a big problem	Male	Not ever used	Primary	Working
20-34	rich	yes	high	high	low	Secondar and above	15-17	0-14	Working	Urban	Not a big problem	Female	Ever used	Secondar and above	Not working
20-34	rich	yes	high	high	low	Secondar and above	18-49	18-49	Working	Rural	Not a big problem	Male	Ever used	Secondar and above	Working
20-34	middle	yes	high	high	low	No education	18-49	18-49	Working	Urban	Not a big problem	Male	Not ever used	Secondar and above	Not working
35-49	poor	yes	high	high	low	Secondar and above	18-49	18-49	Working	Urban	Not a big problem	Male	Not ever used	Secondar and above	Not working
20-34	rich	yes	high	high	low	Secondar and above	18-49	18-49	Working	Rural	Not a big problem	Male	Ever used	Secondar and above	Working
35-49	middle	yes	high	high	low	Primary	18-49	0-14	Working	Urban	Big problem	Male	Not ever used	Primary	Not working
35-49	rich	yes	high	high	low	Secondar and above	18-49	18-49	Working	Urban	Big problem	Male	Ever used	No education	Working
20-34	poor	yes	high	high	low	Secondar and above	18-49	18-49	Working	Urban	Not a big problem	Male	Ever used	Secondar and above	Working
20-34	rich	yes	high	high	low	Primary	15-17	15-17	Working	Urban	Not a big problem	Male	Not ever used	No education	Not working
20-34	poor	yes	high	high	low	No education	18-49	15-17	Working	Urban	Big problem	Male	Not ever used	No education	Working
20-34	middle	yes	high	high	low	No education	15-17	15-17	Working	Urban	Big problem	Male	Not ever used	No education	Working
20-34	rich	yes	high	high	low	Secondar and above	18-49	18-49	Working	Rural	Not a big problem	Female	Not ever used	Secondar and above	Not working
20-34	rich	no	high	high	low	Secondar and above	18-49	18-49	Working	Urban	Not a big problem	Male	Ever used	Secondar and above	Working
20-34	poor	yes	high	high	low	No education	18-49	15-17	Working	Urban	Not a big problem	Male	Ever used	No education	Not working
35-49	rich	yes	high	high	low	No education	18-49	15-17	Working	Urban	Not a big problem	Male	Ever used	No education	Not working
20-34	poor	no	high	high	low	Primary	0-14	0-14	Working	Urban	Big problem	Male	Ever used	No education	Not working
20-34	rich	yes	high	high	low	Secondar and above	18-49	15-17	Working	Urban	Not a big problem	Male	Ever used	Primary	Not working
20-34	rich	yes	high	high	low	No education	18-49	18-49	Working	Urban	Big problem	Male	Not ever used	Primary	Working
35-49	middle	yes	high	high	low	No education	18-49	18-49	Working	Urban	Not a big problem	Male	Ever used	No education	Not working
20-34	poor	yes	high	high	low	No education	15-17	15-17	Working	Urban	Big problem	Male	Ever used	No education	Working
35-49	rich	no	high	high	low	Primary	18-49	18-49	Working	Rural	Not a big problem	Male	Not ever used	Primary	Working
35-49	middle	yes	high	high	low	No education	15-17	15-17	Working	Urban	Big problem	Male	Not ever used	No education	Not working
20-34	rich	yes	high	high	low	No education	18-49	15-17	Working	Urban	Big problem	Male	Not ever used	Primary	Not working
35-49	rich	yes	high	high	low	No education	15-17	15-17	Working	Urban	Big problem	Male	Ever used	No education	Working
35-49	poor	no	high	high	low	No education	18-49	0-14	Working	Urban	Not a big problem	Male	Not ever used	No education	Working
20-34	middle	no	high	high	low	Secondar and above	15-17	18-49	Working	Rural	Not a big problem	Male	Not ever used	Secondar and above	Working
35-49	poor	yes	high	high	low	No education	15-17	15-17	Working	Urban	Not a big problem	Male	Ever used	No education	Not working
20-34	middle	yes	high	high	low	No education	18-49	18-49	Working	Urban	Big problem	Male	Ever used	No education	Working
20-34	rich	yes	high	high	low	Secondar and above	15-17	15-17	Working	Urban	Not a big problem	Male	Not ever used	Secondar and above	Not working
20-34	rich	yes	high	high	low	No education	15-17	18-49	Working	Urban	Big problem	Male	Ever used	Primary	Working
15-19	middle	yes	high	high	low	No education	15-17	15-17	Working	Urban	Big problem	Male	Not ever used	No education	Working
35-49	middle	yes	high	high	low	No education	15-17	15-17	Working	Urban	Big problem	Male	Not ever used	No education	Working
20-34	rich	yes	high	high	low	Secondar and above	18-49	15-17	Working	Urban	Not a big problem	Male	Not ever used	No education	Not working
15-19	poor	no	high	high	low	No education	15-17	15-17	Working	Urban	Big problem	Male	Not ever used	No education	Working
20-34	middle	yes	high	high	low	Primary	18-49	15-17	Working	Urban	Big problem	Male	Not ever used	No education	Not working
35-49	middle	yes	high	high	low	No education	15-17	15-17	Working	Urban	Not a big problem	Male	Ever used	No education	Not working
20-34	rich	yes	high	high	low	Secondar and above	18-49	0-14	Working	Urban	Not a big problem	Male	Not ever used	Secondar and above	Working
35-49	poor	no	high	high	low	No education	18-49	0-14	Working	Urban	Big problem	Male	Not ever used	No education	Not working
20-34	rich	yes	high	high	low	Primary	15-17	15-17	Working	Urban	Not a big problem	Male	Not ever used	Secondar and above	Not working
35-49	middle	yes	high	high	low	No education	18-49	18-49	Working	Urban	Not a big problem	Male	Ever used	Secondar and above	Not working
35-49	rich	yes	high	high	low	No education	18-49	18-49	Working	Urban	Big problem	Male	Not ever used	Primary	Not working
35-49	middle	yes	high	high	low	No education	15-17	15-17	Working	Urban	Big problem	Male	Not ever used	No education	Not working
35-49	poor	yes	high	high	low	No education	18-49	15-17	Working	Urban	Big problem	Female	Not ever used	No education	Working
20-34	middle	yes	high	high	low	Secondar and above	18-49	15-17	Working	Urban	Big problem	Male	Ever used	No education	Working
35-49	rich	yes	high	high	low	No education	18-49	18-49	Working	Urban	Big problem	Male	Not ever used	No education	Working
35-49	poor	no	high	high	low	No education	18-49	0-14	Working	Urban	Big problem	Male	Not ever used	No education	Working
20-34	middle	yes	high	high	low	Primary	0-14	15-17	Working	Rural	Not a big problem	Male	Ever used	Primary	Working
35-49	rich	yes	high	high	low	Primary	15-17	0-14	Working	Rural	Not a big problem	Male	Not ever used	Primary	Not working
20-34	poor	yes	high	high	low	No education	15-17	0-14	Not working	Urban	Big problem	Male	Not ever used	No education	Working
35-49	rich	yes	high	high	low	No education	18-49	18-49	Working	Urban	Big problem	Male	Not ever used	No education	Working
20-34	rich	no	high	high	low	Primary	15-17	15-17	Working	Rural	Not a big problem	Male	Ever used	Secondar and above	Not working
35-49	rich	yes	high	high	low	Primary	15-17	15-17	Working	Urban	Not a big problem	Male	Ever used	No education	Not working
20-34	poor	no	high	high	low	No education	18-49	0-14	Working	Urban	Big problem	Male	Not ever used	No education	Not working
20-34	poor	yes	high	high	low	Primary	18-49	15-17	Working	Urban	Big problem	Male	Ever used	No education	Working
20-34	middle	yes	high	high	low	No education	15-17	15-17	Working	Urban	Big problem	Male	Not ever used	No education	Not working
35-49	middle	yes	high	high	low	No education	18-49	18-49	Working	Urban	Big problem	Male	Ever used	No education	Working
20-34	rich	yes	high	high	low	Secondar and above	18-49	15-17	Working	Rural	Not a big problem	Male	Ever used	Secondar and above	Not working
35-49	rich	yes	high	high	low	No education	18-49	18-49	Working	Urban	Big problem	Male	Not ever used	No education	Working
35-49	poor	no	high	high	low	No education	18-49	15-17	Working	Urban	Big problem	Male	Not ever used	No education	Working
35-49	middle	yes	high	high	low	No education	18-49	15-17	Working	Urban	Not a big problem	Male	Not ever used	No education	Not working
15-19	poor	no	high	high	low	No education	15-17	15-17	Working	Urban	Big problem	Male	Not ever used	Primary	Working
35-49	rich	yes	high	high	low	No education	15-17	15-17	Working	Urban	Big problem	Male	Not ever used	Primary	Working
20-34	rich	yes	high	high	low	Secondar and above	18-49	18-49	Working	Rural	Big problem	Male	Ever used	Primary	Not working
15-19	poor	yes	high	high	low	Primary	15-17	15-17	Working	Urban	Big problem	Male	Not ever used	No education	Working
20-34	rich	yes	high	high	low	No education	18-49	15-17	Working	Rural	Not a big problem	Male	Ever used	No education	Not working
20-34	rich	yes	high	high	low	No education	15-17	15-17	Working	Rural	Not a big problem	Male	Ever used	No education	Working
20-34	rich	yes	high	high	low	Secondar and above	18-49	18-49	Working	Rural	Not a big problem	Female	Ever used	Secondar and above	Working
35-49	rich	no	high	high	low	Primary	18-49	15-17	Working	Rural	Not a big problem	Female	Not ever used	Secondar and above	Working
35-49	rich	yes	high	high	low	Primary	18-49	18-49	Working	Rural	Not a big problem	Female	Not ever used	Primary	Not working
20-34	poor	no	high	high	low	Primary	15-17	0-14	Working	Urban	Not a big problem	Male	Not ever used	Secondar and above	Working
35-49	rich	yes	high	high	low	No education	18-49	18-49	Working	Rural	Big problem	Male	Ever used	No education	Working
20-34	rich	yes	high	high	low	Secondar and above	18-49	15-17	Working	Rural	Not a big problem	Male	Ever used	Secondar and above	Working
20-34	poor	yes	high	high	low	Primary	18-49	15-17	Working	Urban	Big problem	Male	Not ever used	No education	Working
20-34	rich	yes	high	high	low	Secondar and above	18-49	0-14	Working	Urban	Not a big problem	Male	Not ever used	Secondar and above	Not working
35-49	rich	yes	high	high	low	Secondar and above	18-49	15-17	Working	Rural	Not a big problem	Male	Not ever used	Primary	Not working
20-34	middle	yes	high	high	low	Secondar and above	15-17	15-17	Working	Rural	Not a big problem	Male	Not ever used	Secondar and above	Working
35-49	rich	yes	high	high	low	Secondar and above	18-49	18-49	Working	Rural	Not a big problem	Male	Not ever used	Secondar and above	Not working
15-19	poor	no	high	high	low	Primary	15-17	15-17	Working	Urban	Big problem	Male	Not ever used	Primary	Working
20-34	rich	yes	high	high	low	Secondar and above	18-49	18-49	Working	Rural	Not a big problem	Male	Not ever used	Secondar and above	Working
35-49	middle	no	high	high	low	Primary	18-49	18-49	Working	Urban	Not a big problem	Male	Not ever used	Secondar and above	Not working
35-49	rich	yes	high	high	low	Primary	0-14	0-14	Working	Rural	Not a big problem	Male	Not ever used	Primary	Not working
35-49	middle	yes	high	high	low	No education	18-49	0-14	Working	Urban	Big problem	Male	Not ever used	Primary	Working
20-34	rich	yes	high	high	low	No education	18-49	18-49	Working	Rural	Big problem	Male	Not ever used	No education	Working
20-34	rich	yes	high	high	low	Secondar and above	15-17	15-17	Working	Rural	Not a big problem	Male	Not ever used	Secondar and above	Working
20-34	poor	no	high	high	low	Primary	18-49	0-14	Working	Urban	Not a big problem	Male	Not ever used	No education	Not working
20-34	rich	no	high	high	low	Secondar and above	18-49	18-49	Working	Rural	Not a big problem	Female	Not ever used	Secondar and above	Not working
35-49	poor	no	high	high	low	Primary	0-14	0-14	Working	Urban	Not a big problem	Male	Not ever used	No education	Working
20-34	poor	no	high	high	low	No education	18-49	15-17	Working	Urban	Not a big problem	Male	Not ever used	Secondar and above	Not working
20-34	rich	yes	high	high	low	No education	18-49	18-49	Working	Rural	Big problem	Male	Ever used	Secondar and above	Working
20-34	rich	yes	high	high	low	No education	15-17	15-17	Working	Rural	Not a big problem	Male	Not ever used	No education	Not working
35-49	poor	no	high	high	low	Primary	18-49	0-14	Working	Urban	Not a big problem	Male	Not ever used	Primary	Not working
15-19	middle	yes	high	high	low	Primary	15-17	15-17	Working	Rural	Big problem	Male	Not ever used	Primary	Working
35-49	poor	no	high	high	low	No education	18-49	0-14	Working	Urban	Big problem	Male	Not ever used	Primary	Working
20-34	rich	yes	high	high	low	No education	18-49	15-17	Working	Rural	Not a big problem	Male	Not ever used	No education	Working
35-49	poor	yes	high	high	low	No education	0-14	0-14	Working	Urban	Big problem	Male	Not ever used	No education	Working
35-49	poor	no	high	high	low	Primary	15-17	0-14	Working	Urban	Big problem	Male	Not ever used	Primary	Working
35-49	rich	yes	high	high	low	No education	15-17	15-17	Working	Rural	Not a big problem	Male	Ever used	No education	Not working
20-34	rich	yes	high	high	low	No education	18-49	18-49	Working	Rural	Not a big problem	Male	Not ever used	No education	Working
15-19	poor	no	high	high	low	No education	15-17	0-14	Working	Urban	Not a big problem	Male	Ever used	No education	Not working
20-34	poor	yes	high	high	low	Secondar and above	18-49	18-49	Working	Urban	Not a big problem	Female	Not ever used	Secondar and above	Not working
15-19	poor	no	high	high	low	Primary	18-49	0-14	Working	Urban	Big problem	Male	Not ever used	Primary	Working
35-49	middle	yes	high	high	low	No education	18-49	18-49	Not working	Rural	Big problem	Male	Not ever used	No education	Working
20-34	rich	yes	high	high	low	No education	18-49	18-49	Working	Rural	Not a big problem	Male	Ever used	No education	Not working
35-49	rich	yes	high	high	low	Secondar and above	18-49	18-49	Working	Rural	Not a big problem	Male	Ever used	Primary	Not working
15-19	rich	yes	high	high	low	No education	18-49	15-17	Working	Rural	Not a big problem	Male	Not ever used	Secondar and above	Not working
35-49	middle	no	high	high	low	No education	15-17	0-14	Working	Urban	Big problem	Female	Not ever used	No education	Not working
20-34	rich	yes	high	high	low	Primary	18-49	18-49	Working	Rural	Not a big problem	Male	Not ever used	Primary	Not working
35-49	middle	yes	high	high	low	No education	15-17	0-14	Working	Urban	Big problem	Male	Ever used	Primary	Working
20-34	poor	no	high	high	low	No education	15-17	0-14	Not working	Urban	Big problem	Male	Not ever used	Primary	Working
15-19	poor	no	high	high	low	No education	15-17	15-17	Not working	Urban	Big problem	Male	Not ever used	Primary	Working
15-19	poor	yes	high	high	low	No education	15-17	0-14	Working	Urban	Big problem	Male	Not ever used	Primary	Working
20-34	rich	yes	high	high	low	No education	15-17	0-14	Working	Rural	Not a big problem	Male	Ever used	No education	Working
15-19	poor	no	high	high	low	Primary	15-17	15-17	Working	Urban	Big problem	Male	Not ever used	No education	Working
35-49	poor	yes	high	high	low	No education	18-49	15-17	Working	Urban	Not a big problem	Female	Ever used	Secondar and above	Not working
35-49	rich	yes	high	high	low	Secondar and above	18-49	18-49	Working	Urban	Not a big problem	Male	Ever used	Secondar and above	Not working
20-34	poor	no	high	high	low	Primary	15-17	0-14	Working	Urban	Big problem	Male	Not ever used	Primary	Working
35-49	rich	yes	high	high	low	Primary	18-49	15-17	Working	Rural	Not a big problem	Female	Not ever used	Secondar and above	Not working
35-49	poor	yes	high	high	low	Secondar and above	18-49	15-17	Working	Urban	Not a big problem	Male	Not ever used	Secondar and above	Not working
20-34	rich	yes	high	high	low	Secondar and above	18-49	18-49	Working	Rural	Not a big problem	Male	Ever used	Secondar and above	Not working
35-49	middle	no	high	high	low	Primary	0-14	0-14	Working	Urban	Big problem	Male	Not ever used	Primary	Working
35-49	rich	yes	high	high	low	Secondar and above	18-49	18-49	Working	Rural	Not a big problem	Male	Ever used	Primary	Not working
35-49	rich	yes	high	high	low	No education	18-49	18-49	Working	Rural	Not a big problem	Male	Not ever used	Primary	Not working
20-34	rich	yes	high	high	low	Primary	18-49	18-49	Working	Rural	Not a big problem	Male	Ever used	Secondar and above	Not working
20-34	rich	yes	high	high	low	Secondar and above	18-49	15-17	Working	Rural	Not a big problem	Male	Not ever used	Secondar and above	Not working
35-49	poor	yes	high	high	low	Primary	18-49	0-14	Working	Urban	Not a big problem	Male	Not ever used	No education	Not working
35-49	rich	yes	high	high	low	No education	18-49	18-49	Working	Rural	Big problem	Male	Not ever used	Primary	Not working
35-49	rich	yes	high	high	low	Secondar and above	18-49	18-49	Working	Rural	Not a big problem	Male	Ever used	Secondar and above	Not working
35-49	rich	yes	high	high	low	No education	18-49	18-49	Working	Urban	Not a big problem	Male	Ever used	No education	Working
20-34	rich	yes	high	high	low	Secondar and above	18-49	18-49	Working	Rural	Not a big problem	Male	Not ever used	Secondar and above	Not working
35-49	middle	yes	high	high	low	No education	18-49	15-17	Not working	Urban	Big problem	Male	Not ever used	Primary	Working
35-49	middle	yes	high	high	low	Secondar and above	18-49	18-49	Working	Urban	Not a big problem	Female	Ever used	Secondar and above	Not working
20-34	middle	yes	high	high	low	Secondar and above	18-49	18-49	Working	Urban	Not a big problem	Male	Not ever used	Secondar and above	Not working
20-34	middle	no	high	high	low	No education	15-17	15-17	Working	Urban	Not a big problem	Male	Not ever used	No education	Not working
20-34	middle	yes	high	high	low	No education	15-17	15-17	Working	Urban	Not a big problem	Male	Not ever used	No education	Not working
35-49	middle	yes	high	high	low	No education	18-49	15-17	Working	Urban	Not a big problem	Male	Ever used	No education	Not working
20-34	middle	yes	high	high	low	Secondar and above	18-49	18-49	Working	Urban	Not a big problem	Male	Not ever used	Secondar and above	Not working
35-49	middle	yes	high	high	low	No education	15-17	18-49	Working	Urban	Not a big problem	Male	Not ever used	No education	Working
20-34	rich	yes	high	high	low	Secondar and above	18-49	18-49	Working	Rural	Not a big problem	Male	Ever used	Primary	Not working
35-49	rich	yes	high	high	low	Primary	18-49	0-14	Working	Rural	Not a big problem	Male	Ever used	Primary	Not working
35-49	rich	yes	high	high	low	No education	18-49	18-49	Working	Urban	Not a big problem	Male	Not ever used	No education	Working
20-34	rich	yes	high	high	low	Secondar and above	18-49	18-49	Working	Urban	Not a big problem	Male	Not ever used	No education	Working
35-49	poor	yes	high	high	low	No education	15-17	15-17	Working	Urban	Not a big problem	Male	Not ever used	No education	Not working
35-49	poor	yes	high	high	low	No education	18-49	15-17	Working	Urban	Not a big problem	Male	Not ever used	No education	Not working
20-34	poor	no	high	high	low	Primary	0-14	0-14	Not working	Urban	Not a big problem	Male	Not ever used	No education	Working
15-19	poor	no	high	high	low	Primary	0-14	0-14	Working	Urban	Not a big problem	Male	Not ever used	Primary	Not working
15-19	middle	yes	high	high	low	No education	18-49	15-17	Working	Urban	Not a big problem	Male	Not ever used	No education	Working
20-34	rich	yes	high	high	low	No education	18-49	15-17	Working	Urban	Not a big problem	Male	Not ever used	No education	Not working
35-49	poor	yes	high	high	low	Secondar and above	18-49	15-17	Working	Urban	Big problem	Male	Not ever used	Secondar and above	Not working
35-49	middle	no	high	high	low	Primary	18-49	0-14	Working	Urban	Not a big problem	Female	Not ever used	Primary	Not working
35-49	rich	yes	high	high	low	Primary	18-49	18-49	Working	Rural	Not a big problem	Male	Ever used	Secondar and above	Not working
20-34	poor	yes	high	high	low	Secondar and above	18-49	18-49	Working	Urban	Not a big problem	Male	Not ever used	Secondar and above	Working
35-49	poor	no	high	high	low	No education	18-49	0-14	Working	Urban	Not a big problem	Male	Not ever used	Primary	Working
20-34	middle	yes	high	high	low	No education	0-14	0-14	Working	Urban	Big problem	Female	Not ever used	No education	Not working
35-49	rich	yes	high	high	low	Primary	15-17	18-49	Working	Rural	Not a big problem	Male	Ever used	Secondar and above	Not working
20-34	middle	yes	high	high	low	No education	18-49	18-49	Working	Urban	Not a big problem	Male	Ever used	No education	Not working
20-34	middle	no	high	high	low	Primary	18-49	0-14	Working	Urban	Not a big problem	Female	Ever used	No education	Not working
35-49	middle	yes	high	high	low	Secondar and above	18-49	15-17	Working	Urban	Not a big problem	Male	Ever used	Secondar and above	Not working
20-34	poor	no	high	high	low	Primary	18-49	0-14	Working	Urban	Not a big problem	Male	Not ever used	Primary	Working
35-49	poor	yes	high	high	low	Secondar and above	18-49	18-49	Working	Urban	Big problem	Male	Ever used	No education	Not working
35-49	middle	yes	high	high	low	No education	18-49	18-49	Working	Urban	Not a big problem	Male	Not ever used	No education	Working
20-34	rich	yes	high	high	low	Secondar and above	18-49	18-49	Working	Rural	Not a big problem	Male	Ever used	Secondar and above	Not working
35-49	middle	yes	high	high	low	No education	18-49	15-17	Working	Urban	Not a big problem	Male	Not ever used	Secondar and above	Not working
35-49	poor	yes	high	high	low	No education	18-49	18-49	Working	Urban	Not a big problem	Male	Ever used	No education	Not working
20-34	rich	yes	high	high	low	No education	15-17	15-17	Working	Urban	Not a big problem	Male	Not ever used	No education	Working
35-49	rich	yes	high	high	low	Primary	18-49	18-49	Working	Rural	Not a big problem	Male	Ever used	Primary	Not working
35-49	poor	yes	high	high	low	No education	18-49	15-17	Working	Urban	Not a big problem	Male	Not ever used	Secondar and above	Not working
35-49	rich	yes	high	high	low	Secondar and above	18-49	18-49	Working	Rural	Big problem	Male	Not ever used	Secondar and above	Working
20-34	middle	yes	high	high	low	Secondar and above	0-14	0-14	Working	Urban	Big problem	Male	Ever used	Secondar and above	Working
20-34	poor	no	high	high	low	Primary	18-49	0-14	Working	Urban	Not a big problem	Female	Not ever used	Secondar and above	Not working
20-34	middle	yes	high	high	low	Secondar and above	0-14	15-17	Working	Urban	Not a big problem	Female	Not ever used	Secondar and above	Not working
20-34	middle	yes	high	high	low	Secondar and above	18-49	15-17	Working	Urban	Not a big problem	Male	Not ever used	Secondar and above	Not working
20-34	middle	yes	high	high	low	Primary	18-49	15-17	Not working	Urban	Not a big problem	Male	Ever used	Primary	Working
20-34	middle	yes	high	high	low	Secondar and above	18-49	18-49	Working	Urban	Not a big problem	Male	Ever used	Secondar and above	Not working
35-49	poor	yes	high	high	low	No education	18-49	15-17	Working	Urban	Not a big problem	Male	Ever used	Secondar and above	Not working
20-34	rich	yes	high	high	low	Primary	15-17	15-17	Working	Rural	Not a big problem	Male	Ever used	Primary	Not working
20-34	rich	yes	high	high	low	Secondar and above	18-49	18-49	Working	Rural	Big problem	Male	Ever used	Secondar and above	Not working
35-49	middle	yes	high	high	low	No education	15-17	15-17	Working	Urban	Not a big problem	Male	Not ever used	No education	Not working
20-34	poor	no	high	high	low	No education	18-49	15-17	Working	Urban	Big problem	Male	Not ever used	No education	Working
20-34	rich	yes	high	high	low	Secondar and above	18-49	18-49	Working	Rural	Not a big problem	Male	Ever used	Secondar and above	Working
20-34	poor	yes	high	high	low	No education	15-17	15-17	Working	Urban	Not a big problem	Male	Not ever used	No education	Not working
35-49	middle	yes	high	high	low	Primary	18-49	15-17	Working	Urban	Not a big problem	Male	Ever used	No education	Not working
20-34	poor	yes	high	high	low	No education	15-17	15-17	Working	Urban	Not a big problem	Male	Not ever used	No education	Working
35-49	rich	yes	high	high	low	Secondar and above	18-49	18-49	Working	Rural	Big problem	Male	Ever used	Primary	Not working
35-49	middle	yes	high	high	low	Primary	0-14	0-14	Working	Urban	Not a big problem	Male	Not ever used	Primary	Not working
35-49	rich	yes	high	high	low	Primary	18-49	18-49	Working	Rural	Not a big problem	Female	Ever used	Secondar and above	Not working
15-19	rich	yes	high	high	low	No education	0-14	0-14	Working	Urban	Not a big problem	Male	Not ever used	No education	Not working
20-34	rich	yes	high	high	low	No education	18-49	15-17	Working	Urban	Not a big problem	Male	Ever used	No education	Working
20-34	middle	yes	high	high	low	Primary	15-17	15-17	Working	Urban	Not a big problem	Male	Not ever used	Secondar and above	Not working
20-34	middle	yes	high	high	low	No education	15-17	15-17	Working	Urban	Not a big problem	Male	Ever used	No education	Working
20-34	middle	yes	high	high	low	No education	18-49	15-17	Working	Urban	Not a big problem	Male	Not ever used	No education	Working
20-34	middle	yes	high	high	low	No education	0-14	15-17	Working	Urban	Big problem	Male	Not ever used	Primary	Working
20-34	poor	yes	high	high	low	No education	0-14	0-14	Working	Urban	Not a big problem	Male	Ever used	Secondar and above	Not working
35-49	poor	yes	high	high	low	Secondar and above	18-49	18-49	Working	Urban	Not a big problem	Male	Ever used	No education	Not working
35-49	poor	no	high	high	low	Primary	18-49	0-14	Working	Urban	Big problem	Male	Not ever used	Primary	Working
20-34	middle	no	high	high	low	No education	0-14	0-14	Working	Urban	Big problem	Male	Not ever used	Primary	Working
35-49	middle	yes	high	high	low	No education	18-49	15-17	Working	Urban	Not a big problem	Male	Ever used	No education	Not working
20-34	poor	no	high	high	low	No education	18-49	0-14	Working	Urban	Not a big problem	Male	Not ever used	Secondar and above	Working
15-19	middle	yes	high	high	low	No education	15-17	15-17	Working	Urban	Not a big problem	Male	Not ever used	No education	Working
20-34	poor	yes	high	high	low	No education	15-17	15-17	Working	Urban	Not a big problem	Male	Not ever used	No education	Not working
15-19	poor	yes	high	high	low	No education	15-17	15-17	Working	Urban	Not a big problem	Male	Not ever used	No education	Not working
35-49	middle	no	high	high	low	Primary	18-49	18-49	Working	Rural	Big problem	Female	Ever used	Secondar and above	Not working
[truncated: 45,440 more rows]
